# Supplementary material for: A systems biology investigation of neurodegenerative dementia reveals a pivotal role of autophagy
Source: BMC Syst Biol. 2014 Jun 7;8:65. doi: 10.1186/1752-0509-8-65 (PMC4077228; doi:10.1186/1752-0509-8-65)
Supplement: Additional file 1: Table S1 — List of Drug targets, list of mediator proteins in the dementia network, and gene ontology biological functions enrichment analysis results of all mediators, mediator related to tauopathies and highly ranked protein in the dementia network. [file 1752-0509-8-65-S1.xlsx]

## Sheet: DRUG TARGET
DrugTarget Uniprot ID
P28223
P28335
P46098
O14841
P22303
P25100
P35348
P35368
P08913
P18089
P18825
Q693P7
O15382
P49585
Q9Y5K3
P06276
P21728
P14416
P21917
Q16760
P49619
O00341
Q8TCU5
O60391
Q12879
Q13224
O15399
O43424
Q16099
Q16478
O94925
P30968
P35367
O43766
Q9Y234
P11229
P20309
P20309
P08173
P08912
Q13255
Q14833
Q14831
O00222
P37231
Q9UG56
P48651
Q9BVG9
Q8TCT1
Q13393
O14939
O15067
O75879
Q9Y2Q0
P17252
Q8WTV0
Q14524
Q9Y289
P31645
Q9NY59
Q9NXE4
P54289
Q9NY47
Q00975
P30542
P08908
P28223
Q13639
P50406
P30542
Q09428
P22303
P36544
P11229
P08172
P20309
P18825
P30556
P27338
P02647
P56817
P10415
P07858
P25774
P51681
P06276
P51788
P21554
P34972
P09603
P14416
P25090
P30968
P41594
P04035
P09601
Q9Y5N1
P01584
P17181
P48551
P06213
Q09470
P10721
P48357
Q5S007
P01138
Q9Y2I1
Q13224
P29474
P04629
Q13093
P23219
P35354
Q08209
P48147
Q16769
Q15109
P02743
Q01959
Q99720
P00441
Q9NRA0
P01375
P19438
O14672
Q13443
P05067
Q96BI3
Q8WW43
Q92542
Q9NZ42
P49768
P49810
Q9UQ88
P21127
Q15078
Q13319
Q15131
Q9NYV4
Q14004
O94921
Q96Q40
Q00536
Q00537
Q07002
Q9BWU1
P06493
Q8IZL9
P24941
Q00526
P11802
Q00535
Q00534
P50613
P49336
P50750
P11229
P08172
P20309
P03372
Q92731
P11362
P21802
P22607
P22455
P49354
P49356
P04150
P42261
P42262
P42263
P48058
Q8TCU5
O60391
Q12879
Q13224
Q14957
O15399
Q05586
Q13255
Q14416
Q14832
Q14833
P41594
O15303
Q14831
O00222
P49840
P49841
P33402
Q02108
Q02153
O75343
Q969S8
Q96DB2
Q13547
Q92769
O15379
P56524
Q9UQL6
Q9UBN7
Q8WUI4
Q9BY41
Q9UKV0
P12318
P31994
P31995
P08637
O75015
P12314
Q92637
A6NKC4
P43681
P05121
P54750
Q01064
Q14123
P27815
Q07343
Q08493
Q08499
Q07869
Q03181
P37231
Q13131
P54646
P41743
P23921
P31350
P14867
P47869
P34903
P48169
P31644
Q16445
P18505
P47870
P28472
O14764
P78334
Q8N1C3
P18507
Q99928
O00591
P24046
P28476
A8MPY1
Q9UN88
P30542
P08913
Q9UIQ6
P19838
Q15172
Q15173
Q14738
Q16537
Q13362
P30153
P30154
P63151
Q00005
Q66LE6
Q9Y2T4
Q06190
Q9Y5P8
P67775
P62714
Q15257

## Sheet: MEDIATOR
UNIPROT ID	Entry name	Protein names	Gene names	Organism	Length
P31946	1433B_HUMAN	14-3-3 protein beta/alpha (Protein 1054) (Protein kinase C inhibitor protein 1) (KCIP-1) [Cleaved into: 14-3-3 protein beta/alpha, N-terminally processed]	YWHAB	Homo sapiens (Human)	246
P62258	1433E_HUMAN	14-3-3 protein epsilon (14-3-3E)	YWHAE	Homo sapiens (Human)	255
Q04917	1433F_HUMAN	14-3-3 protein eta (Protein AS1)	YWHAH YWHA1	Homo sapiens (Human)	246
P63104	1433Z_HUMAN	14-3-3 protein zeta/delta (Protein kinase C inhibitor protein 1) (KCIP-1)	YWHAZ	Homo sapiens (Human)	245
P30480	1B42_HUMAN	HLA class I histocompatibility antigen, B-42 alpha chain (MHC class I antigen B*42)	HLA-B HLAB	Homo sapiens (Human)	362
Q15172	2A5A_HUMAN	Serine/threonine-protein phosphatase 2A 56 kDa regulatory subunit alpha isoform (PP2A B subunit isoform B'-alpha) (PP2A B subunit isoform B56-alpha) (PP2A B subunit isoform PR61-alpha) (PR61alpha) (PP2A B subunit isoform R5-alpha)	PPP2R5A	Homo sapiens (Human)	486
P30153	2AAA_HUMAN	Serine/threonine-protein phosphatase 2A 65 kDa regulatory subunit A alpha isoform (Medium tumor antigen-associated 61 kDa protein) (PP2A subunit A isoform PR65-alpha) (PP2A subunit A isoform R1-alpha)	PPP2R1A	Homo sapiens (Human)	589
P30154	2AAB_HUMAN	Serine/threonine-protein phosphatase 2A 65 kDa regulatory subunit A beta isoform (PP2A subunit A isoform PR65-beta) (PP2A subunit A isoform R1-beta)	PPP2R1B	Homo sapiens (Human)	601
P29372	3MG_HUMAN	DNA-3-methyladenine glycosylase (EC 3.2.2.21) (3-alkyladenine DNA glycosylase) (3-methyladenine DNA glycosidase) (ADPG) (N-methylpurine-DNA glycosylase)	MPG AAG ANPG MID1	Homo sapiens (Human)	298
P11171	41_HUMAN	Protein 4.1 (P4.1) (4.1R) (Band 4.1) (EPB4.1)	EPB41 E41P	Homo sapiens (Human)	864
Q676U5	A16L1_HUMAN	Autophagy-related protein 16-1 (APG16-like 1)	ATG16L1 APG16L UNQ9393/PRO34307	Homo sapiens (Human)	607
P01023	A2MG_HUMAN	Alpha-2-macroglobulin (Alpha-2-M) (C3 and PZP-like alpha-2-macroglobulin domain-containing protein 5)	A2M CPAMD5 FWP007	Homo sapiens (Human)	1474
P05067	A4_HUMAN	Amyloid beta A4 protein (ABPP) (APPI) (APP) (Alzheimer disease amyloid protein) (Cerebral vascular amyloid peptide) (CVAP) (PreA4) (Protease nexin-II) (PN-II) [Cleaved into: N-APP; Soluble APP-alpha (S-APP-alpha); Soluble APP-beta (S-APP-beta); C99; Beta-amyloid protein 42 (Beta-APP42); Beta-amyloid protein 40 (Beta-APP40); C83; P3(42); P3(40); C80; Gamma-secretase C-terminal fragment 59 (Amyloid…	APP A4 AD1	Homo sapiens (Human)	770
P54619	AAKG1_HUMAN	5'-AMP-activated protein kinase subunit gamma-1 (AMPK gamma1) (AMPK subunit gamma-1) (AMPKg)	PRKAG1	Homo sapiens (Human)	331
Q9UGJ0	AAKG2_HUMAN	5'-AMP-activated protein kinase subunit gamma-2 (AMPK gamma2) (AMPK subunit gamma-2) (H91620p)	PRKAG2	Homo sapiens (Human)	569
Q13131	AAPK1_HUMAN	5'-AMP-activated protein kinase catalytic subunit alpha-1 (AMPK subunit alpha-1) (EC 2.7.11.1) (Acetyl-CoA carboxylase kinase) (ACACA kinase) (EC 2.7.11.27) (Hydroxymethylglutaryl-CoA reductase kinase) (HMGCR kinase) (EC 2.7.11.31) (Tau-protein kinase PRKAA1) (EC 2.7.11.26)	PRKAA1 AMPK1	Homo sapiens (Human)	559
P54646	AAPK2_HUMAN	5'-AMP-activated protein kinase catalytic subunit alpha-2 (AMPK subunit alpha-2) (EC 2.7.11.1) (Acetyl-CoA carboxylase kinase) (ACACA kinase) (EC 2.7.11.27) (Hydroxymethylglutaryl-CoA reductase kinase) (HMGCR kinase) (EC 2.7.11.31)	PRKAA2 AMPK AMPK2	Homo sapiens (Human)	552
P00519	ABL1_HUMAN	Tyrosine-protein kinase ABL1 (EC 2.7.10.2) (Abelson murine leukemia viral oncogene homolog 1) (Abelson tyrosine-protein kinase 1) (Proto-oncogene c-Abl) (p150)	ABL1 ABL JTK7	Homo sapiens (Human)	1130
P60709	ACTB_HUMAN	Actin, cytoplasmic 1 (Beta-actin) [Cleaved into: Actin, cytoplasmic 1, N-terminally processed]	ACTB	Homo sapiens (Human)	375
P35609	ACTN2_HUMAN	Alpha-actinin-2 (Alpha-actinin skeletal muscle isoform 2) (F-actin cross-linking protein)	ACTN2	Homo sapiens (Human)	894
O43707	ACTN4_HUMAN	Alpha-actinin-4 (F-actin cross-linking protein) (Non-muscle alpha-actinin 4)	ACTN4	Homo sapiens (Human)	911
P78536	ADA17_HUMAN	Disintegrin and metalloproteinase domain-containing protein 17 (ADAM 17) (EC 3.4.24.86) (Snake venom-like protease) (TNF-alpha convertase) (TNF-alpha-converting enzyme) (CD antigen CD156b)	ADAM17 CSVP TACE	Homo sapiens (Human)	824
P31749	AKT1_HUMAN	RAC-alpha serine/threonine-protein kinase (EC 2.7.11.1) (Protein kinase B) (PKB) (Protein kinase B alpha) (PKB alpha) (Proto-oncogene c-Akt) (RAC-PK-alpha)	AKT1 PKB RAC	Homo sapiens (Human)	480
P02768	ALBU_HUMAN	Serum albumin	ALB GIG20 GIG42 PRO0903 PRO1708 PRO2044 PRO2619 PRO2675 UNQ696/PRO1341	Homo sapiens (Human)	609
Q9C0C7	AMRA1_HUMAN	Activating molecule in BECN1-regulated autophagy protein 1	AMBRA1 KIAA1736	Homo sapiens (Human)	1298
P10275	ANDR_HUMAN	Androgen receptor (Dihydrotestosterone receptor) (Nuclear receptor subfamily 3 group C member 4)	AR DHTR NR3C4	Homo sapiens (Human)	919
Q02410	APBA1_HUMAN	Amyloid beta A4 precursor protein-binding family A member 1 (Adapter protein X11alpha) (Neuron-specific X11 protein) (Neuronal Munc18-1-interacting protein 1) (Mint-1)	APBA1 MINT1 X11	Homo sapiens (Human)	837
O00213	APBB1_HUMAN	Amyloid beta A4 precursor protein-binding family B member 1 (Protein Fe65)	APBB1 FE65 RIR	Homo sapiens (Human)	710
Q92624	APBP2_HUMAN	Amyloid protein-binding protein 2 (Amyloid beta precursor protein-binding protein 2) (APP-BP2) (Protein interacting with APP tail 1)	APPBP2 KIAA0228 PAT1	Homo sapiens (Human)	585
P25054	APC_HUMAN	Adenomatous polyposis coli protein (Protein APC) (Deleted in polyposis 2.5)	APC DP2.5	Homo sapiens (Human)	2843
Q06481	APLP2_HUMAN	Amyloid-like protein 2 (APLP-2) (APPH) (Amyloid protein homolog) (CDEI box-binding protein) (CDEBP)	APLP2 APPL2	Homo sapiens (Human)	763
P02647	APOA1_HUMAN	Apolipoprotein A-I (Apo-AI) (ApoA-I) (Apolipoprotein A1) [Cleaved into: Truncated apolipoprotein A-I (Apolipoprotein A-I(1-242))]	APOA1	Homo sapiens (Human)	267
P02649	APOE_HUMAN	Apolipoprotein E (Apo-E)	APOE	Homo sapiens (Human)	317
P25098	ARBK1_HUMAN	Beta-adrenergic receptor kinase 1 (Beta-ARK-1) (EC 2.7.11.15) (G-protein coupled receptor kinase 2)	ADRBK1 BARK BARK1 GRK2	Homo sapiens (Human)	689
P62330	ARF6_HUMAN	ADP-ribosylation factor 6	ARF6	Homo sapiens (Human)	175
Q9Y4B4	ARIP4_HUMAN	Helicase ARIP4 (EC 3.6.4.12) (Androgen receptor-interacting protein 4) (RAD54-like protein 2)	RAD54L2 ARIP4 KIAA0809	Homo sapiens (Human)	1467
Q13625	ASPP2_HUMAN	Apoptosis-stimulating of p53 protein 2 (Bcl2-binding protein) (Bbp) (Renal carcinoma antigen NY-REN-51) (Tumor suppressor p53-binding protein 2) (53BP2) (p53-binding protein 2) (p53BP2)	TP53BP2 ASPP2 BBP	Homo sapiens (Human)	1128
P20020	AT2B1_HUMAN	Plasma membrane calcium-transporting ATPase 1 (PMCA1) (EC 3.6.3.8) (Plasma membrane calcium ATPase isoform 1) (Plasma membrane calcium pump isoform 1)	ATP2B1 PMCA1	Homo sapiens (Human)	1258
Q01814	AT2B2_HUMAN	Plasma membrane calcium-transporting ATPase 2 (PMCA2) (EC 3.6.3.8) (Plasma membrane calcium ATPase isoform 2) (Plasma membrane calcium pump isoform 2)	ATP2B2 PMCA2	Homo sapiens (Human)	1243
P23634	AT2B4_HUMAN	Plasma membrane calcium-transporting ATPase 4 (PMCA4) (EC 3.6.3.8) (Matrix-remodeling-associated protein 1) (Plasma membrane calcium ATPase isoform 4) (Plasma membrane calcium pump isoform 4)	ATP2B4 ATP2B2 MXRA1	Homo sapiens (Human)	1241
Q9H1Y0	ATG5_HUMAN	Autophagy protein 5 (APG5-like) (Apoptosis-specific protein)	ATG5 APG5L ASP	Homo sapiens (Human)	275
Q9BSB4	ATGA1_HUMAN	Autophagy-related protein 101	ATG101 C12orf44 PP894	Homo sapiens (Human)	218
P46100	ATRX_HUMAN	Transcriptional regulator ATRX (EC 3.6.4.12) (ATP-dependent helicase ATRX) (X-linked helicase II) (X-linked nuclear protein) (XNP) (Znf-HX)	ATRX RAD54L XH2	Homo sapiens (Human)	2492
Q07817	B2CL1_HUMAN	Bcl-2-like protein 1 (Bcl2-L-1) (Apoptosis regulator Bcl-X)	BCL2L1 BCL2L BCLX	Homo sapiens (Human)	233
Q92934	BAD_HUMAN	Bcl2 antagonist of cell death (BAD) (Bcl-2-binding component 6) (Bcl-2-like protein 8) (Bcl2-L-8) (Bcl-XL/Bcl-2-associated death promoter)	BAD BBC6 BCL2L8	Homo sapiens (Human)	168
P46379	BAG6_HUMAN	Large proline-rich protein BAG6 (BAG family molecular chaperone regulator 6) (BCL2-associated athanogene 6) (BAG-6) (BAG6) (HLA-B-associated transcript 3) (Protein G3) (Protein Scythe)	BAG6 BAT3 G3	Homo sapiens (Human)	1132
Q6ZNE5	BAKOR_HUMAN	Beclin 1-associated autophagy-related key regulator (Barkor) (Autophagy-related protein 14-like protein) (Atg14L)	ATG14 KIAA0831	Homo sapiens (Human)	492
P51572	BAP31_HUMAN	B-cell receptor-associated protein 31 (BCR-associated protein 31) (Bap31) (6C6-AG tumor-associated antigen) (Protein CDM) (p28)	BCAP31 BAP31 DXS1357E	Homo sapiens (Human)	246
Q07812	BAX_HUMAN	Apoptosis regulator BAX (Bcl-2-like protein 4) (Bcl2-L-4)	BAX BCL2L4	Homo sapiens (Human)	192
P10415	BCL2_HUMAN	Apoptosis regulator Bcl-2	BCL2	Homo sapiens (Human)	239
P20749	BCL3_HUMAN	B-cell lymphoma 3 protein (BCL-3) (Proto-oncogene BCL3)	BCL3 BCL4 D19S37	Homo sapiens (Human)	454
P23560	BDNF_HUMAN	Brain-derived neurotrophic factor (BDNF) (Abrineurin)	BDNF	Homo sapiens (Human)	247
P30411	BKRB2_HUMAN	B2 bradykinin receptor (B2R) (BK-2 receptor)	BDKRB2 BKR2	Homo sapiens (Human)	391
Q13867	BLMH_HUMAN	Bleomycin hydrolase (BH) (BLM hydrolase) (BMH) (EC 3.4.22.40)	BLMH	Homo sapiens (Human)	455
Q9HAW0	BRF2_HUMAN	Transcription factor IIIB 50 kDa subunit (TFIIIB50) (hTFIIIB50) (B-related factor 2) (BRF-2) (hBRFU)	BRF2 BRFU PRO1470	Homo sapiens (Human)	419
Q9HCU9	BRMS1_HUMAN	Breast cancer metastasis-suppressor 1	BRMS1	Homo sapiens (Human)	246
P12830	CADH1_HUMAN	Cadherin-1 (CAM 120/80) (Epithelial cadherin) (E-cadherin) (Uvomorulin) (CD antigen CD324) [Cleaved into: E-Cad/CTF1; E-Cad/CTF2; E-Cad/CTF3]	CDH1 CDHE UVO	Homo sapiens (Human)	882
P62158	CALM_HUMAN	Calmodulin (CaM)	CALM1 CALM CAM CAM1; CALM2 CAM2 CAMB; CALM3 CALML2 CAM3 CAMC CAMIII	Homo sapiens (Human)	149
P27797	CALR_HUMAN	Calreticulin (CRP55) (Calregulin) (Endoplasmic reticulum resident protein 60) (ERp60) (HACBP) (grp60)	CALR CRTC	Homo sapiens (Human)	417
P07384	CAN1_HUMAN	Calpain-1 catalytic subunit (EC 3.4.22.52) (Calcium-activated neutral proteinase 1) (CANP 1) (Calpain mu-type) (Calpain-1 large subunit) (Cell proliferation-inducing gene 30 protein) (Micromolar-calpain) (muCANP)	CAPN1 CANPL1 PIG30	Homo sapiens (Human)	714
P29466	CASP1_HUMAN	Caspase-1 (CASP-1) (EC 3.4.22.36) (Interleukin-1 beta convertase) (IL-1BC) (Interleukin-1 beta-converting enzyme) (ICE) (IL-1 beta-converting enzyme) (p45) [Cleaved into: Caspase-1 subunit p20; Caspase-1 subunit p10]	CASP1 IL1BC IL1BCE	Homo sapiens (Human)	404
P42574	CASP3_HUMAN	Caspase-3 (CASP-3) (EC 3.4.22.56) (Apopain) (Cysteine protease CPP32) (CPP-32) (Protein Yama) (SREBP cleavage activity 1) (SCA-1) [Cleaved into: Caspase-3 subunit p17; Caspase-3 subunit p12]	CASP3 CPP32	Homo sapiens (Human)	277
P49662	CASP4_HUMAN	Caspase-4 (CASP-4) (EC 3.4.22.57) (ICE(rel)-II) (Protease ICH-2) (Protease TX) [Cleaved into: Caspase-4 subunit 1; Caspase-4 subunit 2]	CASP4 ICH2	Homo sapiens (Human)	377
P55212	CASP6_HUMAN	Caspase-6 (CASP-6) (EC 3.4.22.59) (Apoptotic protease Mch-2) [Cleaved into: Caspase-6 subunit p18; Caspase-6 subunit p11]	CASP6 MCH2	Homo sapiens (Human)	293
P55210	CASP7_HUMAN	Caspase-7 (CASP-7) (EC 3.4.22.60) (Apoptotic protease Mch-3) (CMH-1) (ICE-like apoptotic protease 3) (ICE-LAP3) [Cleaved into: Caspase-7 subunit p20; Caspase-7 subunit p11]	CASP7 MCH3	Homo sapiens (Human)	303
Q14790	CASP8_HUMAN	Caspase-8 (CASP-8) (EC 3.4.22.61) (Apoptotic cysteine protease) (Apoptotic protease Mch-5) (CAP4) (FADD-homologous ICE/ced-3-like protease) (FADD-like ICE) (FLICE) (ICE-like apoptotic protease 5) (MORT1-associated ced-3 homolog) (MACH) [Cleaved into: Caspase-8 subunit p18; Caspase-8 subunit p10]	CASP8 MCH5	Homo sapiens (Human)	479
P07339	CATD_HUMAN	Cathepsin D (EC 3.4.23.5) [Cleaved into: Cathepsin D light chain; Cathepsin D heavy chain]	CTSD CPSD	Homo sapiens (Human)	412
P07711	CATL1_HUMAN	Cathepsin L1 (EC 3.4.22.15) (Major excreted protein) (MEP) [Cleaved into: Cathepsin L1 heavy chain; Cathepsin L1 light chain]	CTSL1 CTSL	Homo sapiens (Human)	333
Q03135	CAV1_HUMAN	Caveolin-1	CAV1 CAV	Homo sapiens (Human)	178
Q92793	CBP_HUMAN	CREB-binding protein (EC 2.3.1.48)	CREBBP CBP	Homo sapiens (Human)	2442
P45973	CBX5_HUMAN	Chromobox protein homolog 5 (Antigen p25) (Heterochromatin protein 1 homolog alpha) (HP1 alpha)	CBX5 HP1A	Homo sapiens (Human)	191
P20248	CCNA2_HUMAN	Cyclin-A2 (Cyclin-A)	CCNA2 CCN1 CCNA	Homo sapiens (Human)	432
P24385	CCND1_HUMAN	G1/S-specific cyclin-D1 (B-cell lymphoma 1 protein) (BCL-1) (BCL-1 oncogene) (PRAD1 oncogene)	CCND1 BCL1 PRAD1	Homo sapiens (Human)	295
O60563	CCNT1_HUMAN	Cyclin-T1 (CycT1) (Cyclin-T)	CCNT1	Homo sapiens (Human)	726
P01730	CD4_HUMAN	T-cell surface glycoprotein CD4 (T-cell surface antigen T4/Leu-3) (CD antigen CD4)	CD4	Homo sapiens (Human)	458
P60953	CDC42_HUMAN	Cell division control protein 42 homolog (G25K GTP-binding protein)	CDC42	Homo sapiens (Human)	191
P06493	CDK1_HUMAN	Cyclin-dependent kinase 1 (CDK1) (EC 2.7.11.22) (EC 2.7.11.23) (Cell division control protein 2 homolog) (Cell division protein kinase 1) (p34 protein kinase)	CDK1 CDC2 CDC28A CDKN1 P34CDC2	Homo sapiens (Human)	297
Q00535	CDK5_HUMAN	Cyclin-dependent kinase 5 (EC 2.7.11.22) (Cell division protein kinase 5) (Serine/threonine-protein kinase PSSALRE) (Tau protein kinase II catalytic subunit) (TPKII catalytic subunit)	CDK5 CDKN5	Homo sapiens (Human)	292
P50750	CDK9_HUMAN	Cyclin-dependent kinase 9 (EC 2.7.11.22) (EC 2.7.11.23) (C-2K) (Cell division cycle 2-like protein kinase 4) (Cell division protein kinase 9) (Serine/threonine-protein kinase PITALRE) (Tat-associated kinase complex catalytic subunit)	CDK9 CDC2L4 TAK	Homo sapiens (Human)	372
P49454	CENPF_HUMAN	Centromere protein F (CENP-F) (AH antigen) (Kinetochore protein CENPF) (Mitosin)	CENPF	Homo sapiens (Human)	3210
P00450	CERU_HUMAN	Ceruloplasmin (EC 1.16.3.1) (Ferroxidase)	CP	Homo sapiens (Human)	1065
O15519	CFLAR_HUMAN	CASP8 and FADD-like apoptosis regulator (Caspase homolog) (CASH) (Caspase-eight-related protein) (Casper) (Caspase-like apoptosis regulatory protein) (CLARP) (Cellular FLICE-like inhibitory protein) (c-FLIP) (FADD-like antiapoptotic molecule 1) (FLAME-1) (Inhibitor of FLICE) (I-FLICE) (MACH-related inducer of toxicity) (MRIT) (Usurpin) [Cleaved into: CASP8 and FADD-like apoptosis regulator subuni…	CFLAR CASH CASP8AP1 CLARP MRIT	Homo sapiens (Human)	480
P13569	CFTR_HUMAN	Cystic fibrosis transmembrane conductance regulator (CFTR) (ATP-binding cassette sub-family C member 7) (Channel conductance-controlling ATPase) (EC 3.6.3.49) (cAMP-dependent chloride channel)	CFTR ABCC7	Homo sapiens (Human)	1480
P10809	CH60_HUMAN	60 kDa heat shock protein, mitochondrial (60 kDa chaperonin) (Chaperonin 60) (CPN60) (Heat shock protein 60) (HSP-60) (Hsp60) (HuCHA60) (Mitochondrial matrix protein P1) (P60 lymphocyte protein)	HSPD1 HSP60	Homo sapiens (Human)	573
Q12873	CHD3_HUMAN	Chromodomain-helicase-DNA-binding protein 3 (CHD-3) (EC 3.6.4.12) (ATP-dependent helicase CHD3) (Mi-2 autoantigen 240 kDa protein) (Mi2-alpha) (Zinc finger helicase) (hZFH)	CHD3	Homo sapiens (Human)	2000
Q9UNE7	CHIP_HUMAN	E3 ubiquitin-protein ligase CHIP (EC 6.3.2.-) (Antigen NY-CO-7) (CLL-associated antigen KW-8) (Carboxy terminus of Hsp70-interacting protein) (STIP1 homology and U box-containing protein 1)	STUB1 CHIP PP1131	Homo sapiens (Human)	303
Q14011	CIRBP_HUMAN	Cold-inducible RNA-binding protein (A18 hnRNP) (Glycine-rich RNA-binding protein CIRP)	CIRBP A18HNRNP CIRP	Homo sapiens (Human)	172
Q00610	CLH1_HUMAN	Clathrin heavy chain 1 (Clathrin heavy chain on chromosome 17) (CLH-17)	CLTC CLH17 CLTCL2 KIAA0034	Homo sapiens (Human)	1675
Q13286	CLN3_HUMAN	Battenin (Batten disease protein) (Protein CLN3)	CLN3 BTS	Homo sapiens (Human)	438
P10909	CLUS_HUMAN	Clusterin (Aging-associated gene 4 protein) (Apolipoprotein J) (Apo-J) (Complement cytolysis inhibitor) (CLI) (Complement-associated protein SP-40,40) (Ku70-binding protein 1) (NA1/NA2) (Testosterone-repressed prostate message 2) (TRPM-2) [Cleaved into: Clusterin beta chain (ApoJalpha) (Complement cytolysis inhibitor a chain); Clusterin alpha chain (ApoJbeta) (Complement cytolysis inhibitor b cha…	CLU APOJ CLI KUB1 AAG4	Homo sapiens (Human)	449
P08123	CO1A2_HUMAN	Collagen alpha-2(I) chain (Alpha-2 type I collagen)	COL1A2	Homo sapiens (Human)	1366
P02462	CO4A1_HUMAN	Collagen alpha-1(IV) chain [Cleaved into: Arresten]	COL4A1	Homo sapiens (Human)	1669
Q03060	CREM_HUMAN	cAMP-responsive element modulator (Inducible cAMP early repressor) (ICER)	CREM	Homo sapiens (Human)	361
P46109	CRKL_HUMAN	Crk-like protein	CRKL	Homo sapiens (Human)	303
P68400	CSK21_HUMAN	Casein kinase II subunit alpha (CK II alpha) (EC 2.7.11.1)	CSNK2A1 CK2A1	Homo sapiens (Human)	391
P19784	CSK22_HUMAN	Casein kinase II subunit alpha' (CK II alpha') (EC 2.7.11.1)	CSNK2A2 CK2A2	Homo sapiens (Human)	350
P67870	CSK2B_HUMAN	Casein kinase II subunit beta (CK II beta) (Phosvitin) (Protein G5a)	CSNK2B CK2N G5A	Homo sapiens (Human)	215
O94985	CSTN1_HUMAN	Calsyntenin-1 (Alcadein-alpha) (Alc-alpha) (Alzheimer-related cadherin-like protein) (Non-classical cadherin XB31alpha) [Cleaved into: Soluble Alc-alpha (SAlc-alpha); CTF1-alpha (C-terminal fragment 1-alpha)]	CLSTN1 CS1 KIAA0911	Homo sapiens (Human)	981
Q13363	CTBP1_HUMAN	C-terminal-binding protein 1 (CtBP1) (EC 1.1.1.-)	CTBP1 CTBP	Homo sapiens (Human)	440
P35221	CTNA1_HUMAN	Catenin alpha-1 (Alpha E-catenin) (Cadherin-associated protein) (Renal carcinoma antigen NY-REN-13)	CTNNA1	Homo sapiens (Human)	906
P35222	CTNB1_HUMAN	Catenin beta-1 (Beta-catenin)	CTNNB1 CTNNB OK/SW-cl.35 PRO2286	Homo sapiens (Human)	781
O60716	CTND1_HUMAN	Catenin delta-1 (Cadherin-associated Src substrate) (CAS) (p120 catenin) (p120(ctn)) (p120(cas))	CTNND1 KIAA0384	Homo sapiens (Human)	968
Q9UQB3	CTND2_HUMAN	Catenin delta-2 (Delta-catenin) (GT24) (Neural plakophilin-related ARM-repeat protein) (NPRAP) (Neurojungin)	CTNND2 NPRAP	Homo sapiens (Human)	1225
Q9P013	CWC15_HUMAN	Spliceosome-associated protein CWC15 homolog	CWC15 C11orf5 AD-002 HSPC148	Homo sapiens (Human)	229
P99999	CYC_HUMAN	Cytochrome c	CYCS CYC	Homo sapiens (Human)	105
P98082	DAB2_HUMAN	Disabled homolog 2 (DOC-2) (Differentially-expressed protein 2)	DAB2 DOC2	Homo sapiens (Human)	770
Q9UER7	DAXX_HUMAN	Death domain-associated protein 6 (Daxx) (hDaxx) (ETS1-associated protein 1) (EAP1) (Fas death domain-associated protein)	DAXX BING2 DAP6	Homo sapiens (Human)	740
Q14203	DCTN1_HUMAN	Dynactin subunit 1 (150 kDa dynein-associated polypeptide) (DAP-150) (DP-150) (p135) (p150-glued)	DCTN1	Homo sapiens (Human)	1278
Q9BW61	DDA1_HUMAN	DET1- and DDB1-associated protein 1 (Placenta cross-immune reaction antigen 1) (PCIA-1)	DDA1 C19orf58 PCIA1	Homo sapiens (Human)	102
P35638	DDIT3_HUMAN	DNA damage-inducible transcript 3 protein (DDIT-3) (C/EBP zeta) (C/EBP-homologous protein) (CHOP) (C/EBP-homologous protein 10) (CHOP-10) (CCAAT/enhancer-binding protein homologous protein) (Growth arrest and DNA damage-inducible protein GADD153)	DDIT3 CHOP CHOP10 GADD153	Homo sapiens (Human)	169
Q9H0S4	DDX47_HUMAN	Probable ATP-dependent RNA helicase DDX47 (EC 3.6.4.13) (DEAD box protein 47)	DDX47	Homo sapiens (Human)	455
O75618	DEDD_HUMAN	Death effector domain-containing protein (DEDPro1) (Death effector domain-containing testicular molecule) (FLDED-1)	DEDD DEDPRO1 DEFT KE05	Homo sapiens (Human)	318
Q08211	DHX9_HUMAN	ATP-dependent RNA helicase A (RHA) (EC 3.6.4.13) (DEAH box protein 9) (Leukophysin) (LKP) (Nuclear DNA helicase II) (NDH II)	DHX9 DDX9 LKP NDH2	Homo sapiens (Human)	1270
P78352	DLG4_HUMAN	Disks large homolog 4 (Postsynaptic density protein 95) (PSD-95) (Synapse-associated protein 90) (SAP-90) (SAP90)	DLG4 PSD95	Homo sapiens (Human)	724
O00548	DLL1_HUMAN	Delta-like protein 1 (Drosophila Delta homolog 1) (Delta1) (H-Delta-1)	DLL1 UNQ146/PRO172	Homo sapiens (Human)	723
Q14194	DPYL1_HUMAN	Dihydropyrimidinase-related protein 1 (DRP-1) (Collapsin response mediator protein 1) (CRMP-1) (Unc-33-like phosphoprotein 3) (ULIP-3)	CRMP1 DPYSL1 ULIP3	Homo sapiens (Human)	572
O14640	DVL1_HUMAN	Segment polarity protein dishevelled homolog DVL-1 (Dishevelled-1) (DSH homolog 1)	DVL1	Homo sapiens (Human)	695
O14641	DVL2_HUMAN	Segment polarity protein dishevelled homolog DVL-2 (Dishevelled-2) (DSH homolog 2)	DVL2	Homo sapiens (Human)	736
Q05193	DYN1_HUMAN	Dynamin-1 (EC 3.6.5.5)	DNM1 DNM	Homo sapiens (Human)	864
Q13011	ECH1_HUMAN	Delta(3,5)-Delta(2,4)-dienoyl-CoA isomerase, mitochondrial (EC 5.3.3.-)	ECH1	Homo sapiens (Human)	328
O60869	EDF1_HUMAN	Endothelial differentiation-related factor 1 (EDF-1) (Multiprotein-bridging factor 1) (MBF1)	EDF1	Homo sapiens (Human)	148
Q5THR3	EFCB6_HUMAN	EF-hand calcium-binding domain-containing protein 6 (CAP-binding protein complex-interacting protein 1) (DJ-1-binding protein) (DJBP)	EFCAB6 DJBP KIAA1672	Homo sapiens (Human)	1501
P52799	EFNB2_HUMAN	Ephrin-B2 (EPH-related receptor tyrosine kinase ligand 5) (LERK-5) (HTK ligand) (HTK-L)	EFNB2 EPLG5 HTKL LERK5	Homo sapiens (Human)	333
P00533	EGFR_HUMAN	Epidermal growth factor receptor (EC 2.7.10.1) (Proto-oncogene c-ErbB-1) (Receptor tyrosine-protein kinase erbB-1)	EGFR ERBB ERBB1 HER1	Homo sapiens (Human)	1210
P08246	ELNE_HUMAN	Neutrophil elastase (EC 3.4.21.37) (Bone marrow serine protease) (Elastase-2) (Human leukocyte elastase) (HLE) (Medullasin) (PMN elastase)	ELANE ELA2	Homo sapiens (Human)	267
O95163	ELP1_HUMAN	Elongator complex protein 1 (ELP1) (IkappaB kinase complex-associated protein) (IKK complex-associated protein) (p150)	IKBKAP ELP1 IKAP	Homo sapiens (Human)	1332
P11308	ERG_HUMAN	Transcriptional regulator ERG (Transforming protein ERG)	ERG	Homo sapiens (Human)	486
O75460	ERN1_HUMAN	Serine/threonine-protein kinase/endoribonuclease IRE1 (Endoplasmic reticulum-to-nucleus signaling 1) (Inositol-requiring protein 1) (hIRE1p) (Ire1-alpha) (IRE1a) [Includes: Serine/threonine-protein kinase (EC 2.7.11.1); Endoribonuclease (EC 3.1.26.-)]	ERN1 IRE1	Homo sapiens (Human)	977
P03372	ESR1_HUMAN	Estrogen receptor (ER) (ER-alpha) (Estradiol receptor) (Nuclear receptor subfamily 3 group A member 1)	ESR1 ESR NR3A1	Homo sapiens (Human)	595
Q01844	EWS_HUMAN	RNA-binding protein EWS (EWS oncogene) (Ewing sarcoma breakpoint region 1 protein)	EWSR1 EWS	Homo sapiens (Human)	656
Q01780	EXOSX_HUMAN	Exosome component 10 (EC 3.1.13.-) (Autoantigen PM/Scl 2) (P100 polymyositis-scleroderma overlap syndrome-associated autoantigen) (Polymyositis/scleroderma autoantigen 100 kDa) (PM/Scl-100) (Polymyositis/scleroderma autoantigen 2)	EXOSC10 PMSCL PMSCL2 RRP6	Homo sapiens (Human)	885
Q14289	FAK2_HUMAN	Protein-tyrosine kinase 2-beta (EC 2.7.10.2) (Calcium-dependent tyrosine kinase) (CADTK) (Calcium-regulated non-receptor proline-rich tyrosine kinase) (Cell adhesion kinase beta) (CAK-beta) (CAKB) (Focal adhesion kinase 2) (FADK 2) (Proline-rich tyrosine kinase 2) (Related adhesion focal tyrosine kinase) (RAFTK)	PTK2B FAK2 PYK2 RAFTK	Homo sapiens (Human)	1009
P23142	FBLN1_HUMAN	Fibulin-1 (FIBL-1)	FBLN1 PP213	Homo sapiens (Human)	703
O95967	FBLN4_HUMAN	EGF-containing fibulin-like extracellular matrix protein 2 (Fibulin-4) (FIBL-4) (Protein UPH1)	EFEMP2 FBLN4 UNQ200/PRO226	Homo sapiens (Human)	443
P09038	FGF2_HUMAN	Fibroblast growth factor 2 (FGF-2) (Basic fibroblast growth factor) (bFGF) (Heparin-binding growth factor 2) (HBGF-2)	FGF2 FGFB	Homo sapiens (Human)	288
Q13642	FHL1_HUMAN	Four and a half LIM domains protein 1 (FHL-1) (Skeletal muscle LIM-protein 1) (SLIM) (SLIM-1)	FHL1 SLIM1	Homo sapiens (Human)	323
Q14192	FHL2_HUMAN	Four and a half LIM domains protein 2 (FHL-2) (LIM domain protein DRAL) (Skeletal muscle LIM-protein 3) (SLIM-3)	FHL2 DRAL SLIM3	Homo sapiens (Human)	279
P21333	FLNA_HUMAN	Filamin-A (FLN-A) (Actin-binding protein 280) (ABP-280) (Alpha-filamin) (Endothelial actin-binding protein) (Filamin-1) (Non-muscle filamin)	FLNA FLN FLN1	Homo sapiens (Human)	2647
O75369	FLNB_HUMAN	Filamin-B (FLN-B) (ABP-278) (ABP-280 homolog) (Actin-binding-like protein) (Beta-filamin) (Filamin homolog 1) (Fh1) (Filamin-3) (Thyroid autoantigen) (Truncated actin-binding protein) (Truncated ABP)	FLNB FLN1L FLN3 TABP TAP	Homo sapiens (Human)	2602
P01100	FOS_HUMAN	Proto-oncogene c-Fos (Cellular oncogene fos) (G0/G1 switch regulatory protein 7)	FOS G0S7	Homo sapiens (Human)	380
O43524	FOXO3_HUMAN	Forkhead box protein O3 (AF6q21 protein) (Forkhead in rhabdomyosarcoma-like 1)	FOXO3 FKHRL1 FOXO3A	Homo sapiens (Human)	673
P09958	FURIN_HUMAN	Furin (EC 3.4.21.75) (Dibasic-processing enzyme) (Paired basic amino acid residue-cleaving enzyme) (PACE)	FURIN FUR PACE PCSK3	Homo sapiens (Human)	794
P06241	FYN_HUMAN	Tyrosine-protein kinase Fyn (EC 2.7.10.2) (Proto-oncogene Syn) (Proto-oncogene c-Fyn) (Src-like kinase) (SLK) (p59-Fyn)	FYN	Homo sapiens (Human)	537
P04406	G3P_HUMAN	Glyceraldehyde-3-phosphate dehydrogenase (GAPDH) (EC 1.2.1.12) (Peptidyl-cysteine S-nitrosylase GAPDH) (EC 2.6.99.-)	GAPDH GAPD CDABP0047 OK/SW-cl.12	Homo sapiens (Human)	335
Q96D09	GASP2_HUMAN	G-protein coupled receptor-associated sorting protein 2 (GASP-2)	GPRASP2	Homo sapiens (Human)	838
O95166	GBRAP_HUMAN	Gamma-aminobutyric acid receptor-associated protein (GABA(A) receptor-associated protein) (MM46)	GABARAP FLC3B HT004	Homo sapiens (Human)	117
Q9H0R8	GBRL1_HUMAN	Gamma-aminobutyric acid receptor-associated protein-like 1 (Early estrogen-regulated protein) (GABA(A) receptor-associated protein-like 1) (Glandular epithelial cell protein 1) (GEC-1)	GABARAPL1 GEC1	Homo sapiens (Human)	117
P04150	GCR_HUMAN	Glucocorticoid receptor (GR) (Nuclear receptor subfamily 3 group C member 1)	NR3C1 GRL	Homo sapiens (Human)	777
Q02153	GCYB1_HUMAN	Guanylate cyclase soluble subunit beta-1 (GCS-beta-1) (EC 4.6.1.2) (Guanylate cyclase soluble subunit beta-3) (GCS-beta-3) (Soluble guanylate cyclase small subunit)	GUCY1B3 GUC1B3 GUCSB3 GUCY1B1	Homo sapiens (Human)	619
P14136	GFAP_HUMAN	Glial fibrillary acidic protein (GFAP)	GFAP	Homo sapiens (Human)	432
Q9UJY4	GGA2_HUMAN	ADP-ribosylation factor-binding protein GGA2 (Gamma-adaptin-related protein 2) (Golgi-localized, gamma ear-containing, ARF-binding protein 2) (VHS domain and ear domain of gamma-adaptin) (Vear)	GGA2 KIAA1080	Homo sapiens (Human)	613
P12544	GRAA_HUMAN	Granzyme A (EC 3.4.21.78) (CTL tryptase) (Cytotoxic T-lymphocyte proteinase 1) (Fragmentin-1) (Granzyme-1) (Hanukkah factor) (H factor) (HF)	GZMA CTLA3 HFSP	Homo sapiens (Human)	262
P62993	GRB2_HUMAN	Growth factor receptor-bound protein 2 (Adapter protein GRB2) (Protein Ash) (SH2/SH3 adapter GRB2)	GRB2 ASH	Homo sapiens (Human)	217
P34947	GRK5_HUMAN	G protein-coupled receptor kinase 5 (EC 2.7.11.16) (G protein-coupled receptor kinase GRK5)	GRK5 GPRK5	Homo sapiens (Human)	590
P43250	GRK6_HUMAN	G protein-coupled receptor kinase 6 (EC 2.7.11.16) (G protein-coupled receptor kinase GRK6)	GRK6 GPRK6	Homo sapiens (Human)	576
P28799	GRN_HUMAN	Granulins (Proepithelin) (PEPI) [Cleaved into: Acrogranin; Paragranulin; Granulin-1 (Granulin G); Granulin-2 (Granulin F); Granulin-3 (Granulin B); Granulin-4 (Granulin A); Granulin-5 (Granulin C); Granulin-6 (Granulin D); Granulin-7 (Granulin E)]	GRN	Homo sapiens (Human)	593
P11021	GRP78_HUMAN	78 kDa glucose-regulated protein (GRP-78) (Endoplasmic reticulum lumenal Ca(2+)-binding protein grp78) (Heat shock 70 kDa protein 5) (Immunoglobulin heavy chain-binding protein) (BiP)	HSPA5 GRP78	Homo sapiens (Human)	654
P49840	GSK3A_HUMAN	Glycogen synthase kinase-3 alpha (GSK-3 alpha) (EC 2.7.11.26) (Serine/threonine-protein kinase GSK3A) (EC 2.7.11.1)	GSK3A	Homo sapiens (Human)	483
P49841	GSK3B_HUMAN	Glycogen synthase kinase-3 beta (GSK-3 beta) (EC 2.7.11.26) (Serine/threonine-protein kinase GSK3B) (EC 2.7.11.1)	GSK3B	Homo sapiens (Human)	420
Q16695	H31T_HUMAN	Histone H3.1t (H3/t) (H3t) (H3/g)	HIST3H3 H3FT	Homo sapiens (Human)	136
Q99714	HCD2_HUMAN	3-hydroxyacyl-CoA dehydrogenase type-2 (EC 1.1.1.35) (17-beta-hydroxysteroid dehydrogenase 10) (17-beta-HSD 10) (3-hydroxy-2-methylbutyryl-CoA dehydrogenase) (EC 1.1.1.178) (3-hydroxyacyl-CoA dehydrogenase type II) (Endoplasmic reticulum-associated amyloid beta-peptide-binding protein) (Mitochondrial ribonuclease P protein 2) (Mitochondrial RNase P protein 2) (Short-chain type dehydrogenase/reduc…	HSD17B10 ERAB HADH2 MRPP2 SCHAD XH98G2	Homo sapiens (Human)	261
P09429	HMGB1_HUMAN	High mobility group protein B1 (High mobility group protein 1) (HMG-1)	HMGB1 HMG1	Homo sapiens (Human)	215
P61978	HNRPK_HUMAN	Heterogeneous nuclear ribonucleoprotein K (hnRNP K) (Transformation up-regulated nuclear protein) (TUNP)	HNRNPK HNRPK	Homo sapiens (Human)	463
Q9NSB8	HOME2_HUMAN	Homer protein homolog 2 (Homer-2) (Cupidin)	HOMER2	Homo sapiens (Human)	354
Q9NSC5	HOME3_HUMAN	Homer protein homolog 3 (Homer-3)	HOMER3	Homo sapiens (Human)	361
P00738	HPT_HUMAN	Haptoglobin (Zonulin) [Cleaved into: Haptoglobin alpha chain; Haptoglobin beta chain]	HP	Homo sapiens (Human)	406
P07900	HS90A_HUMAN	Heat shock protein HSP 90-alpha (Heat shock 86 kDa) (HSP 86) (HSP86) (Renal carcinoma antigen NY-REN-38)	HSP90AA1 HSP90A HSPC1 HSPCA	Homo sapiens (Human)	732
Q00613	HSF1_HUMAN	Heat shock factor protein 1 (HSF 1) (Heat shock transcription factor 1) (HSTF 1)	HSF1 HSTF1	Homo sapiens (Human)	529
P08107	HSP71_HUMAN	Heat shock 70 kDa protein 1A/1B (Heat shock 70 kDa protein 1/2) (HSP70-1/HSP70-2) (HSP70.1/HSP70.2)	HSPA1A HSPA1; HSPA1B	Homo sapiens (Human)	641
P11142	HSP7C_HUMAN	Heat shock cognate 71 kDa protein (Heat shock 70 kDa protein 8)	HSPA8 HSC70 HSP73 HSPA10	Homo sapiens (Human)	646
P14735	IDE_HUMAN	Insulin-degrading enzyme (EC 3.4.24.56) (Abeta-degrading protease) (Insulin protease) (Insulinase) (Insulysin)	IDE	Homo sapiens (Human)	1019
P46695	IEX1_HUMAN	Radiation-inducible immediate-early gene IEX-1 (Differentiation-dependent gene 2 protein) (Protein DIF-2) (Immediate early protein GLY96) (Immediate early response 3 protein) (PACAP-responsive gene 1 protein) (Protein PRG1)	IER3 DIF2 IEX1 PRG1	Homo sapiens (Human)	156
P01574	IFNB_HUMAN	Interferon beta (IFN-beta) (Fibroblast interferon)	IFNB1 IFB IFNB	Homo sapiens (Human)	187
Q15653	IKBB_HUMAN	NF-kappa-B inhibitor beta (NF-kappa-BIB) (I-kappa-B-beta) (IkB-B) (IkB-beta) (IkappaBbeta) (Thyroid receptor-interacting protein 9) (TR-interacting protein 9) (TRIP-9)	NFKBIB IKBB TRIP9	Homo sapiens (Human)	356
Q13422	IKZF1_HUMAN	DNA-binding protein Ikaros (Ikaros family zinc finger protein 1) (Lymphoid transcription factor LyF-1)	IKZF1 IK1 IKAROS LYF1 ZNFN1A1	Homo sapiens (Human)	519
P22301	IL10_HUMAN	Interleukin-10 (IL-10) (Cytokine synthesis inhibitory factor) (CSIF)	IL10	Homo sapiens (Human)	178
P01584	IL1B_HUMAN	Interleukin-1 beta (IL-1 beta) (Catabolin)	IL1B IL1F2	Homo sapiens (Human)	269
P10145	IL8_HUMAN	Interleukin-8 (IL-8) (C-X-C motif chemokine 8) (Emoctakin) (Granulocyte chemotactic protein 1) (GCP-1) (Monocyte-derived neutrophil chemotactic factor) (MDNCF) (Monocyte-derived neutrophil-activating peptide) (MONAP) (Neutrophil-activating protein 1) (NAP-1) (Protein 3-10C) (T-cell chemotactic factor) [Cleaved into: MDNCF-a (GCP/IL-8 protein IV) (IL8/NAP1 form I); Interleukin-8 ((Ala-IL-8)77) (GC…	IL8 CXCL8	Homo sapiens (Human)	99
P01308	INS_HUMAN	Insulin [Cleaved into: Insulin B chain; Insulin A chain]	INS	Homo sapiens (Human)	110
P10914	IRF1_HUMAN	Interferon regulatory factor 1 (IRF-1)	IRF1	Homo sapiens (Human)	325
Q00978	IRF9_HUMAN	Interferon regulatory factor 9 (IRF-9) (IFN-alpha-responsive transcription factor subunit) (ISGF3 p48 subunit) (Interferon-stimulated gene factor 3 gamma) (ISGF-3 gamma) (Transcriptional regulator ISGF3 subunit gamma)	IRF9 ISGF3G	Homo sapiens (Human)	393
Q9Y287	ITM2B_HUMAN	Integral membrane protein 2B (Immature BRI2) (imBRI2) (Protein E25B) (Transmembrane protein BRI) (Bri) [Cleaved into: BRI2, membrane form (Mature BRI2) (mBRI2); BRI2 intracellular domain (BRI2 ICD); BRI2C, soluble form; Bri23 peptide (Bri2-23) (ABri23) (C-terminal peptide) (P23 peptide)]	ITM2B BRI BRI2	Homo sapiens (Human)	266
P05412	JUN_HUMAN	Transcription factor AP-1 (Activator protein 1) (AP1) (Proto-oncogene c-Jun) (V-jun avian sarcoma virus 17 oncogene homolog) (p39)	JUN	Homo sapiens (Human)	331
Q9P2H0	K1377_HUMAN	Uncharacterized protein KIAA1377	KIAA1377	Homo sapiens (Human)	1117
Q15323	K1H1_HUMAN	Keratin, type I cuticular Ha1 (Hair keratin, type I Ha1) (Keratin-31) (K31)	KRT31 HHA1 HKA1 KRTHA1	Homo sapiens (Human)	416
P17858	K6PL_HUMAN	6-phosphofructokinase, liver type (EC 2.7.1.11) (Phosphofructo-1-kinase isozyme B) (PFK-B) (Phosphofructokinase 1) (Phosphohexokinase)	PFKL	Homo sapiens (Human)	780
P17612	KAPCA_HUMAN	cAMP-dependent protein kinase catalytic subunit alpha (PKA C-alpha) (EC 2.7.11.11)	PRKACA PKACA	Homo sapiens (Human)	351
Q92993	KAT5_HUMAN	Histone acetyltransferase KAT5 (EC 2.3.1.48) (60 kDa Tat-interactive protein) (Tip60) (Histone acetyltransferase HTATIP) (HIV-1 Tat interactive protein) (Lysine acetyltransferase 5) (cPLA(2)-interacting protein)	KAT5 HTATIP TIP60	Homo sapiens (Human)	513
O95251	KAT7_HUMAN	Histone acetyltransferase KAT7 (EC 2.3.1.48) (Histone acetyltransferase binding to ORC1) (Lysine acetyltransferase 7) (MOZ, YBF2/SAS3, SAS2 and TIP60 protein 2) (MYST-2)	KAT7 HBO1 HBOa MYST2	Homo sapiens (Human)	611
Q8WVZ9	KBTB7_HUMAN	Kelch repeat and BTB domain-containing protein 7	KBTBD7	Homo sapiens (Human)	684
P48729	KC1A_HUMAN	Casein kinase I isoform alpha (CKI-alpha) (EC 2.7.11.1) (CK1)	CSNK1A1	Homo sapiens (Human)	337
P48730	KC1D_HUMAN	Casein kinase I isoform delta (CKI-delta) (CKId) (EC 2.7.11.1) (Tau-protein kinase CSNK1D) (EC 2.7.11.26)	CSNK1D HCKID	Homo sapiens (Human)	415
Q9UQM7	KCC2A_HUMAN	Calcium/calmodulin-dependent protein kinase type II subunit alpha (CaM kinase II subunit alpha) (CaMK-II subunit alpha) (EC 2.7.11.17)	CAMK2A CAMKA KIAA0968	Homo sapiens (Human)	478
Q96RR4	KKCC2_HUMAN	Calcium/calmodulin-dependent protein kinase kinase 2 (CaM-KK 2) (CaM-kinase kinase 2) (CaMKK 2) (EC 2.7.11.17) (Calcium/calmodulin-dependent protein kinase kinase beta) (CaM-KK beta) (CaM-kinase kinase beta) (CaMKK beta)	CAMKK2 CAMKKB KIAA0787	Homo sapiens (Human)	588
Q6PID8	KLD10_HUMAN	Kelch domain-containing protein 10	KLHDC10 KIAA0265	Homo sapiens (Human)	442
Q13887	KLF5_HUMAN	Krueppel-like factor 5 (Basic transcription element-binding protein 2) (BTE-binding protein 2) (Colon krueppel-like factor) (GC-box-binding protein 2) (Intestinal-enriched krueppel-like factor) (Transcription factor BTEB2)	KLF5 BTEB2 CKLF IKLF	Homo sapiens (Human)	457
P20151	KLK2_HUMAN	Kallikrein-2 (EC 3.4.21.35) (Glandular kallikrein-1) (hGK-1) (Tissue kallikrein-2)	KLK2	Homo sapiens (Human)	261
P01042	KNG1_HUMAN	Kininogen-1 (Alpha-2-thiol proteinase inhibitor) (Fitzgerald factor) (High molecular weight kininogen) (HMWK) (Williams-Fitzgerald-Flaujeac factor) [Cleaved into: Kininogen-1 heavy chain; T-kinin (Ile-Ser-Bradykinin); Bradykinin (Kallidin I); Lysyl-bradykinin (Kallidin II); Kininogen-1 light chain; Low molecular weight growth-promoting factor]	KNG1 BDK KNG	Homo sapiens (Human)	644
P05771	KPCB_HUMAN	Protein kinase C beta type (PKC-B) (PKC-beta) (EC 2.7.11.13)	PRKCB PKCB PRKCB1	Homo sapiens (Human)	671
Q05655	KPCD_HUMAN	Protein kinase C delta type (EC 2.7.11.13) (Tyrosine-protein kinase PRKCD) (EC 2.7.10.2) (nPKC-delta)	PRKCD	Homo sapiens (Human)	676
Q02156	KPCE_HUMAN	Protein kinase C epsilon type (EC 2.7.11.13) (nPKC-epsilon)	PRKCE PKCE	Homo sapiens (Human)	737
Q05513	KPCZ_HUMAN	Protein kinase C zeta type (EC 2.7.11.13) (nPKC-zeta)	PRKCZ PKC2	Homo sapiens (Human)	592
Q15418	KS6A1_HUMAN	Ribosomal protein S6 kinase alpha-1 (S6K-alpha-1) (EC 2.7.11.1) (90 kDa ribosomal protein S6 kinase 1) (p90-RSK 1) (p90RSK1) (p90S6K) (MAP kinase-activated protein kinase 1a) (MAPK-activated protein kinase 1a) (MAPKAP kinase 1a) (MAPKAPK-1a) (Ribosomal S6 kinase 1) (RSK-1)	RPS6KA1 MAPKAPK1A RSK1	Homo sapiens (Human)	735
P51812	KS6A3_HUMAN	Ribosomal protein S6 kinase alpha-3 (S6K-alpha-3) (EC 2.7.11.1) (90 kDa ribosomal protein S6 kinase 3) (p90-RSK 3) (p90RSK3) (Insulin-stimulated protein kinase 1) (ISPK-1) (MAP kinase-activated protein kinase 1b) (MAPK-activated protein kinase 1b) (MAPKAP kinase 1b) (MAPKAPK-1b) (Ribosomal S6 kinase 2) (RSK-2) (pp90RSK2)	RPS6KA3 ISPK1 MAPKAPK1B RSK2	Homo sapiens (Human)	740
O75582	KS6A5_HUMAN	Ribosomal protein S6 kinase alpha-5 (S6K-alpha-5) (EC 2.7.11.1) (90 kDa ribosomal protein S6 kinase 5) (Nuclear mitogen- and stress-activated protein kinase 1) (RSK-like protein kinase) (RSKL)	RPS6KA5 MSK1	Homo sapiens (Human)	802
P23443	KS6B1_HUMAN	Ribosomal protein S6 kinase beta-1 (S6K-beta-1) (S6K1) (EC 2.7.11.1) (70 kDa ribosomal protein S6 kinase 1) (P70S6K1) (p70-S6K 1) (Ribosomal protein S6 kinase I) (Serine/threonine-protein kinase 14A) (p70 ribosomal S6 kinase alpha) (p70 S6 kinase alpha) (p70 S6K-alpha) (p70 S6KA)	RPS6KB1 STK14A	Homo sapiens (Human)	525
P43405	KSYK_HUMAN	Tyrosine-protein kinase SYK (EC 2.7.10.2) (Spleen tyrosine kinase) (p72-Syk)	SYK	Homo sapiens (Human)	635
P25391	LAMA1_HUMAN	Laminin subunit alpha-1 (Laminin A chain) (Laminin-1 subunit alpha) (Laminin-3 subunit alpha) (S-laminin subunit alpha) (S-LAM alpha)	LAMA1 LAMA	Homo sapiens (Human)	3075
P04180	LCAT_HUMAN	Phosphatidylcholine-sterol acyltransferase (EC 2.3.1.43) (Lecithin-cholesterol acyltransferase) (Phospholipid-cholesterol acyltransferase)	LCAT	Homo sapiens (Human)	440
P17931	LEG3_HUMAN	Galectin-3 (Gal-3) (35 kDa lectin) (Carbohydrate-binding protein 35) (CBP 35) (Galactose-specific lectin 3) (Galactoside-binding protein) (GALBP) (IgE-binding protein) (L-31) (Laminin-binding protein) (Lectin L-29) (Mac-2 antigen)	LGALS3 MAC2	Homo sapiens (Human)	250
O00214	LEG8_HUMAN	Galectin-8 (Gal-8) (Po66 carbohydrate-binding protein) (Po66-CBP) (Prostate carcinoma tumor antigen 1) (PCTA-1)	LGALS8	Homo sapiens (Human)	317
P41159	LEP_HUMAN	Leptin (Obese protein) (Obesity factor)	LEP OB OBS	Homo sapiens (Human)	167
Q6MZP7	LIN54_HUMAN	Protein lin-54 homolog (CXC domain-containing protein 1)	LIN54 CXCDC1 KIAA2037	Homo sapiens (Human)	749
Q9NZR2	LRP1B_HUMAN	Low-density lipoprotein receptor-related protein 1B (LRP-1B) (Low-density lipoprotein receptor-related protein-deleted in tumor) (LRP-DIT)	LRP1B LRPDIT	Homo sapiens (Human)	4599
Q07954	LRP1_HUMAN	Prolow-density lipoprotein receptor-related protein 1 (LRP-1) (Alpha-2-macroglobulin receptor) (A2MR) (Apolipoprotein E receptor) (APOER) (CD antigen CD91) [Cleaved into: Low-density lipoprotein receptor-related protein 1 85 kDa subunit (LRP-85); Low-density lipoprotein receptor-related protein 1 515 kDa subunit (LRP-515); Low-density lipoprotein receptor-related protein 1 intracellular domain (L…	LRP1 A2MR APR	Homo sapiens (Human)	4544
P98164	LRP2_HUMAN	Low-density lipoprotein receptor-related protein 2 (LRP-2) (Glycoprotein 330) (gp330) (Megalin)	LRP2	Homo sapiens (Human)	4655
Q14114	LRP8_HUMAN	Low-density lipoprotein receptor-related protein 8 (LRP-8) (Apolipoprotein E receptor 2)	LRP8 APOER2	Homo sapiens (Human)	963
Q9BVC4	LST8_HUMAN	Target of rapamycin complex subunit LST8 (TORC subunit LST8) (G protein beta subunit-like) (Gable) (Protein GbetaL) (Mammalian lethal with SEC13 protein 8) (mLST8)	MLST8 GBL LST8	Homo sapiens (Human)	326
P07948	LYN_HUMAN	Tyrosine-protein kinase Lyn (EC 2.7.10.2) (Lck/Yes-related novel protein tyrosine kinase) (V-yes-1 Yamaguchi sarcoma viral related oncogene homolog) (p53Lyn) (p56Lyn)	LYN JTK8	Homo sapiens (Human)	512
P61626	LYSC_HUMAN	Lysozyme C (EC 3.2.1.17) (1,4-beta-N-acetylmuramidase C)	LYZ LZM	Homo sapiens (Human)	148
Q99683	M3K5_HUMAN	Mitogen-activated protein kinase kinase kinase 5 (EC 2.7.11.25) (Apoptosis signal-regulating kinase 1) (ASK-1) (MAPK/ERK kinase kinase 5) (MEK kinase 5) (MEKK 5)	MAP3K5 ASK1 MAPKKK5 MEKK5	Homo sapiens (Human)	1374
Q3KQU3	MA7D1_HUMAN	MAP7 domain-containing protein 1 (Arginine/proline-rich coiled-coil domain-containing protein 1) (Proline/arginine-rich coiled-coil domain-containing protein 1)	MAP7D1 KIAA1187 PARCC1 RPRC1 PP2464	Homo sapiens (Human)	841
Q86UL8	MAGI2_HUMAN	Membrane-associated guanylate kinase, WW and PDZ domain-containing protein 2 (Atrophin-1-interacting protein 1) (AIP-1) (Atrophin-1-interacting protein A) (Membrane-associated guanylate kinase inverted 2) (MAGI-2)	MAGI2 ACVRINP1 AIP1 KIAA0705	Homo sapiens (Human)	1455
P46821	MAP1B_HUMAN	Microtubule-associated protein 1B (MAP-1B) [Cleaved into: MAP1B heavy chain; MAP1 light chain LC1]	MAP1B	Homo sapiens (Human)	2468
P11137	MAP2_HUMAN	Microtubule-associated protein 2 (MAP-2)	MAP2	Homo sapiens (Human)	1827
Q96L34	MARK4_HUMAN	MAP/microtubule affinity-regulating kinase 4 (EC 2.7.11.1) (MAP/microtubule affinity-regulating kinase-like 1)	MARK4 KIAA1860 MARKL1	Homo sapiens (Human)	752
P61244	MAX_HUMAN	Protein max (Class D basic helix-loop-helix protein 4) (bHLHd4) (Myc-associated factor X)	MAX BHLHD4	Homo sapiens (Human)	160
P02686	MBP_HUMAN	Myelin basic protein (MBP) (Myelin A1 protein) (Myelin membrane encephalitogenic protein)	MBP	Homo sapiens (Human)	304
P49736	MCM2_HUMAN	DNA replication licensing factor MCM2 (EC 3.6.4.12) (Minichromosome maintenance protein 2 homolog) (Nuclear protein BM28)	MCM2 BM28 CCNL1 CDCL1 KIAA0030	Homo sapiens (Human)	904
Q99750	MDFI_HUMAN	MyoD family inhibitor (Myogenic repressor I-mf)	MDFI	Homo sapiens (Human)	246
Q00987	MDM2_HUMAN	E3 ubiquitin-protein ligase Mdm2 (EC 6.3.2.-) (Double minute 2 protein) (Hdm2) (Oncoprotein Mdm2) (p53-binding protein Mdm2)	MDM2	Homo sapiens (Human)	491
Q9BTT4	MED10_HUMAN	Mediator of RNA polymerase II transcription subunit 10 (Mediator complex subunit 10) (Transformation-related gene 17 protein) (TRG-17) (Transformation-related gene 20 protein) (TRG-20)	MED10 L6 TRG17 TRG20	Homo sapiens (Human)	135
A0JLT2	MED19_HUMAN	Mediator of RNA polymerase II transcription subunit 19 (Lung cancer metastasis-related protein 1) (Mediator complex subunit 19)	MED19 LCMR1	Homo sapiens (Human)	244
Q9NX70	MED29_HUMAN	Mediator of RNA polymerase II transcription subunit 29 (Intersex-like protein) (Mediator complex subunit 29)	MED29 IXL	Homo sapiens (Human)	200
Q9Y3C7	MED31_HUMAN	Mediator of RNA polymerase II transcription subunit 31 (Mediator complex subunit 31) (Mediator complex subunit SOH1) (hSOH1)	MED31 SOH1 CGI-125	Homo sapiens (Human)	131
Q06413	MEF2C_HUMAN	Myocyte-specific enhancer factor 2C	MEF2C	Homo sapiens (Human)	473
Q14814	MEF2D_HUMAN	Myocyte-specific enhancer factor 2D	MEF2D	Homo sapiens (Human)	521
P28482	MK01_HUMAN	Mitogen-activated protein kinase 1 (MAP kinase 1) (MAPK 1) (EC 2.7.11.24) (ERT1) (Extracellular signal-regulated kinase 2) (ERK-2) (MAP kinase isoform p42) (p42-MAPK) (Mitogen-activated protein kinase 2) (MAP kinase 2) (MAPK 2)	MAPK1 ERK2 PRKM1 PRKM2	Homo sapiens (Human)	360
P27361	MK03_HUMAN	Mitogen-activated protein kinase 3 (MAP kinase 3) (MAPK 3) (EC 2.7.11.24) (ERT2) (Extracellular signal-regulated kinase 1) (ERK-1) (Insulin-stimulated MAP2 kinase) (MAP kinase isoform p44) (p44-MAPK) (Microtubule-associated protein 2 kinase) (p44-ERK1)	MAPK3 ERK1 PRKM3	Homo sapiens (Human)	379
Q16659	MK06_HUMAN	Mitogen-activated protein kinase 6 (MAP kinase 6) (MAPK 6) (EC 2.7.11.24) (Extracellular signal-regulated kinase 3) (ERK-3) (MAP kinase isoform p97) (p97-MAPK)	MAPK6 ERK3 PRKM6	Homo sapiens (Human)	721
P45983	MK08_HUMAN	Mitogen-activated protein kinase 8 (MAP kinase 8) (MAPK 8) (EC 2.7.11.24) (JNK-46) (Stress-activated protein kinase 1c) (SAPK1c) (Stress-activated protein kinase JNK1) (c-Jun N-terminal kinase 1)	MAPK8 JNK1 PRKM8 SAPK1 SAPK1C	Homo sapiens (Human)	427
Q8IYA7	MKX_HUMAN	Homeobox protein Mohawk	MKX C10orf48 IRXL1	Homo sapiens (Human)	352
Q9BXW4	MLP3C_HUMAN	Microtubule-associated proteins 1A/1B light chain 3C (Autophagy-related protein LC3 C) (Autophagy-related ubiquitin-like modifier LC3 C) (MAP1 light chain 3-like protein 3) (MAP1A/MAP1B light chain 3 C) (MAP1A/MAP1B LC3 C) (Microtubule-associated protein 1 light chain 3 gamma)	MAP1LC3C	Homo sapiens (Human)	147
P08253	MMP2_HUMAN	72 kDa type IV collagenase (EC 3.4.24.24) (72 kDa gelatinase) (Gelatinase A) (Matrix metalloproteinase-2) (MMP-2) (TBE-1) [Cleaved into: PEX]	MMP2 CLG4A	Homo sapiens (Human)	660
O75081	MTG16_HUMAN	Protein CBFA2T3 (MTG8-related protein 2) (Myeloid translocation gene on chromosome 16 protein) (hMTG16) (Zinc finger MYND domain-containing protein 4)	CBFA2T3 MTG16 MTGR2 ZMYND4	Homo sapiens (Human)	653
Q06455	MTG8_HUMAN	Protein CBFA2T1 (Cyclin-D-related protein) (Eight twenty one protein) (Protein ETO) (Protein MTG8) (Zinc finger MYND domain-containing protein 2)	RUNX1T1 AML1T1 CBFA2T1 CDR ETO MTG8 ZMYND2	Homo sapiens (Human)	604
P01106	MYC_HUMAN	Myc proto-oncogene protein (Class E basic helix-loop-helix protein 39) (bHLHe39) (Proto-oncogene c-Myc) (Transcription factor p64)	MYC BHLHE39	Homo sapiens (Human)	439
P35579	MYH9_HUMAN	Myosin-9 (Cellular myosin heavy chain, type A) (Myosin heavy chain 9) (Myosin heavy chain, non-muscle IIa) (Non-muscle myosin heavy chain A) (NMMHC-A) (Non-muscle myosin heavy chain IIa) (NMMHC II-a) (NMMHC-IIA)	MYH9	Homo sapiens (Human)	1960
Q99972	MYOC_HUMAN	Myocilin (Trabecular meshwork-induced glucocorticoid response protein)	MYOC GLC1A TIGR	Homo sapiens (Human)	504
Q5VU43	MYOME_HUMAN	Myomegalin (Cardiomyopathy-associated protein 2) (Phosphodiesterase 4D-interacting protein)	PDE4DIP CMYA2 KIAA0454 KIAA0477 MMGL	Homo sapiens (Human)	2346
Q13765	NACA_HUMAN	Nascent polypeptide-associated complex subunit alpha (NAC-alpha) (Alpha-NAC) (allergen Hom s 2)	NACA HSD48	Homo sapiens (Human)	215
P13591	NCAM1_HUMAN	Neural cell adhesion molecule 1 (N-CAM-1) (NCAM-1) (CD antigen CD56)	NCAM1 NCAM	Homo sapiens (Human)	858
P16333	NCK1_HUMAN	Cytoplasmic protein NCK1 (NCK adaptor protein 1) (Nck-1) (SH2/SH3 adaptor protein NCK-alpha)	NCK1 NCK	Homo sapiens (Human)	377
O43639	NCK2_HUMAN	Cytoplasmic protein NCK2 (Growth factor receptor-bound protein 4) (NCK adaptor protein 2) (Nck-2) (SH2/SH3 adaptor protein NCK-beta)	NCK2 GRB4	Homo sapiens (Human)	380
Q15788	NCOA1_HUMAN	Nuclear receptor coactivator 1 (NCoA-1) (EC 2.3.1.48) (Class E basic helix-loop-helix protein 74) (bHLHe74) (Protein Hin-2) (RIP160) (Renal carcinoma antigen NY-REN-52) (Steroid receptor coactivator 1) (SRC-1)	NCOA1 BHLHE74 SRC1	Homo sapiens (Human)	1441
Q9Y6Q9	NCOA3_HUMAN	Nuclear receptor coactivator 3 (NCoA-3) (EC 2.3.1.48) (ACTR) (Amplified in breast cancer 1 protein) (AIB-1) (CBP-interacting protein) (pCIP) (Class E basic helix-loop-helix protein 42) (bHLHe42) (Receptor-associated coactivator 3) (RAC-3) (Steroid receptor coactivator protein 3) (SRC-3) (Thyroid hormone receptor activator molecule 1) (TRAM-1)	NCOA3 AIB1 BHLHE42 RAC3 TRAM1	Homo sapiens (Human)	1424
Q14686	NCOA6_HUMAN	Nuclear receptor coactivator 6 (Activating signal cointegrator 2) (ASC-2) (Amplified in breast cancer protein 3) (Cancer-amplified transcriptional coactivator ASC-2) (Nuclear receptor coactivator RAP250) (NRC RAP250) (Nuclear receptor-activating protein, 250 kDa) (Peroxisome proliferator-activated receptor-interacting protein) (PPAR-interacting protein) (PRIP) (Thyroid hormone receptor-binding pr…	NCOA6 AIB3 KIAA0181 RAP250 TRBP	Homo sapiens (Human)	2063
O75376	NCOR1_HUMAN	Nuclear receptor corepressor 1 (N-CoR) (N-CoR1)	NCOR1 KIAA1047	Homo sapiens (Human)	2440
Q8TD19	NEK9_HUMAN	Serine/threonine-protein kinase Nek9 (EC 2.7.11.1) (Nercc1 kinase) (Never in mitosis A-related kinase 9) (NimA-related protein kinase 9) (NimA-related kinase 8) (Nek8)	NEK9 KIAA1995 NEK8 NERCC	Homo sapiens (Human)	979
P21359	NF1_HUMAN	Neurofibromin (Neurofibromatosis-related protein NF-1) [Cleaved into: Neurofibromin truncated]	NF1	Homo sapiens (Human)	2839
P07196	NFL_HUMAN	Neurofilament light polypeptide (NF-L) (68 kDa neurofilament protein) (Neurofilament triplet L protein)	NEFL NF68 NFL	Homo sapiens (Human)	543
P25208	NFYB_HUMAN	Nuclear transcription factor Y subunit beta (CAAT box DNA-binding protein subunit B) (Nuclear transcription factor Y subunit B) (NF-YB)	NFYB HAP3	Homo sapiens (Human)	207
P01138	NGF_HUMAN	Beta-nerve growth factor (Beta-NGF)	NGF NGFB	Homo sapiens (Human)	241
Q92542	NICA_HUMAN	Nicastrin	NCSTN KIAA0253 UNQ1874/PRO4317	Homo sapiens (Human)	709
P14543	NID1_HUMAN	Nidogen-1 (NID-1) (Entactin)	NID1 NID	Homo sapiens (Human)	1247
O75323	NIPS2_HUMAN	Protein NipSnap homolog 2 (NipSnap2) (Glioblastoma-amplified sequence)	GBAS NIPSNAP2	Homo sapiens (Human)	286
P30419	NMT1_HUMAN	Glycylpeptide N-tetradecanoyltransferase 1 (EC 2.3.1.97) (Myristoyl-CoA:protein N-myristoyltransferase 1) (NMT 1) (Type I N-myristoyltransferase) (Peptide N-myristoyltransferase 1)	NMT1 NMT	Homo sapiens (Human)	496
P46531	NOTC1_HUMAN	Neurogenic locus notch homolog protein 1 (Notch 1) (hN1) (Translocation-associated notch protein TAN-1) [Cleaved into: Notch 1 extracellular truncation; Notch 1 intracellular domain (NICD)]	NOTCH1 TAN1	Homo sapiens (Human)	2555
Q04721	NOTC2_HUMAN	Neurogenic locus notch homolog protein 2 (Notch 2) (hN2) [Cleaved into: Notch 2 extracellular truncation; Notch 2 intracellular domain]	NOTCH2	Homo sapiens (Human)	2471
P22736	NR4A1_HUMAN	Nuclear receptor subfamily 4 group A member 1 (Early response protein NAK1) (Nuclear hormone receptor NUR/77) (Nur77) (Orphan nuclear receptor HMR) (Orphan nuclear receptor TR3) (ST-59) (Testicular receptor 3)	NR4A1 GFRP1 HMR NAK1	Homo sapiens (Human)	598
Q96F24	NRBF2_HUMAN	Nuclear receptor-binding factor 2 (NRBF-2) (Comodulator of PPAR and RXR)	NRBF2 COPR	Homo sapiens (Human)	287
Q9UNZ2	NSF1C_HUMAN	NSFL1 cofactor p47 (UBX domain-containing protein 2C) (p97 cofactor p47)	NSFL1C UBXN2C	Homo sapiens (Human)	370
P46459	NSF_HUMAN	Vesicle-fusing ATPase (EC 3.6.4.6) (N-ethylmaleimide-sensitive fusion protein) (NEM-sensitive fusion protein) (Vesicular-fusion protein NSF)	NSF	Homo sapiens (Human)	744
P49757	NUMB_HUMAN	Protein numb homolog (h-Numb) (Protein S171)	NUMB	Homo sapiens (Human)	651
O15294	OGT1_HUMAN	UDP-N-acetylglucosamine--peptide N-acetylglucosaminyltransferase 110 kDa subunit (EC 2.4.1.255) (O-GlcNAc transferase subunit p110) (O-linked N-acetylglucosamine transferase 110 kDa subunit) (OGT)	OGT	Homo sapiens (Human)	1046
Q96CV9	OPTN_HUMAN	Optineurin (E3-14.7K-interacting protein) (FIP-2) (Huntingtin yeast partner L) (Huntingtin-interacting protein 7) (HIP-7) (Huntingtin-interacting protein L) (NEMO-related protein) (Optic neuropathy-inducing protein) (Transcription factor IIIA-interacting protein) (TFIIIA-IntP)	OPTN FIP2 GLC1E HIP7 HYPL NRP	Homo sapiens (Human)	577
O00443	P3C2A_HUMAN	Phosphatidylinositol 4-phosphate 3-kinase C2 domain-containing subunit alpha (PI3K-C2-alpha) (PtdIns-3-kinase C2 subunit alpha) (EC 2.7.1.154) (Phosphoinositide 3-kinase-C2-alpha)	PIK3C2A	Homo sapiens (Human)	1686
P04637	P53_HUMAN	Cellular tumor antigen p53 (Antigen NY-CO-13) (Phosphoprotein p53) (Tumor suppressor p53)	TP53 P53	Homo sapiens (Human)	393
Q9H3D4	P63_HUMAN	Tumor protein 63 (p63) (Chronic ulcerative stomatitis protein) (CUSP) (Keratinocyte transcription factor KET) (Transformation-related protein 63) (TP63) (Tumor protein p73-like) (p73L) (p40) (p51)	TP63 KET P63 P73H P73L TP73L	Homo sapiens (Human)	680
P27986	P85A_HUMAN	Phosphatidylinositol 3-kinase regulatory subunit alpha (PI3-kinase regulatory subunit alpha) (PI3K regulatory subunit alpha) (PtdIns-3-kinase regulatory subunit alpha) (Phosphatidylinositol 3-kinase 85 kDa regulatory subunit alpha) (PI3-kinase subunit p85-alpha) (PtdIns-3-kinase regulatory subunit p85-alpha)	PIK3R1 GRB1	Homo sapiens (Human)	724
Q9BTK6	PAGR1_HUMAN	PAXIP1-associated glutamate-rich protein 1 (PAXIP1-associated protein 1) (PTIP-associated protein 1)	PAGR1 C16orf53 PA1	Homo sapiens (Human)	254
P23760	PAX3_HUMAN	Paired box protein Pax-3 (HuP2)	PAX3 HUP2	Homo sapiens (Human)	479
P07237	PDIA1_HUMAN	Protein disulfide-isomerase (PDI) (EC 5.3.4.1) (Cellular thyroid hormone-binding protein) (Prolyl 4-hydroxylase subunit beta) (p55)	P4HB ERBA2L PDI PDIA1 PO4DB	Homo sapiens (Human)	508
P30101	PDIA3_HUMAN	Protein disulfide-isomerase A3 (EC 5.3.4.1) (58 kDa glucose-regulated protein) (58 kDa microsomal protein) (p58) (Disulfide isomerase ER-60) (Endoplasmic reticulum resident protein 57) (ER protein 57) (ERp57) (Endoplasmic reticulum resident protein 60) (ER protein 60) (ERp60)	PDIA3 ERP57 ERP60 GRP58	Homo sapiens (Human)	505
Q6Y7W6	PERQ2_HUMAN	PERQ amino acid-rich with GYF domain-containing protein 2 (GRB10-interacting GYF protein 2) (Trinucleotide repeat-containing gene 15 protein)	GIGYF2 KIAA0642 PERQ2 TNRC15	Homo sapiens (Human)	1299
P98160	PGBM_HUMAN	Basement membrane-specific heparan sulfate proteoglycan core protein (HSPG) (Perlecan) (PLC) [Cleaved into: Endorepellin; LG3 peptide]	HSPG2	Homo sapiens (Human)	4391
P21810	PGS1_HUMAN	Biglycan (Bone/cartilage proteoglycan I) (PG-S1)	BGN SLRR1A	Homo sapiens (Human)	368
O75925	PIAS1_HUMAN	E3 SUMO-protein ligase PIAS1 (EC 6.3.2.-) (DEAD/H box-binding protein 1) (Gu-binding protein) (GBP) (Protein inhibitor of activated STAT protein 1) (RNA helicase II-binding protein)	PIAS1 DDXBP1	Homo sapiens (Human)	651
O75928	PIAS2_HUMAN	E3 SUMO-protein ligase PIAS2 (EC 6.3.2.-) (Androgen receptor-interacting protein 3) (ARIP3) (DAB2-interacting protein) (DIP) (Msx-interacting zinc finger protein) (Miz1) (PIAS-NY protein) (Protein inhibitor of activated STAT x) (Protein inhibitor of activated STAT2)	PIAS2 PIASX	Homo sapiens (Human)	621
Q9Y6X2	PIAS3_HUMAN	E3 SUMO-protein ligase PIAS3 (EC 6.3.2.-) (Protein inhibitor of activated STAT protein 3)	PIAS3	Homo sapiens (Human)	628
Q8N2W9	PIAS4_HUMAN	E3 SUMO-protein ligase PIAS4 (EC 6.3.2.-) (PIASy) (Protein inhibitor of activated STAT protein 4) (Protein inhibitor of activated STAT protein gamma) (PIAS-gamma)	PIAS4 PIASG	Homo sapiens (Human)	510
Q13526	PIN1_HUMAN	Peptidyl-prolyl cis-trans isomerase NIMA-interacting 1 (EC 5.2.1.8) (Peptidyl-prolyl cis-trans isomerase Pin1) (PPIase Pin1) (Rotamase Pin1)	PIN1	Homo sapiens (Human)	163
Q9ULU4	PKCB1_HUMAN	Protein kinase C-binding protein 1 (Cutaneous T-cell lymphoma-associated antigen se14-3) (CTCL-associated antigen se14-3) (Rack7) (Zinc finger MYND domain-containing protein 8)	ZMYND8 KIAA1125 PRKCBP1 RACK7	Homo sapiens (Human)	1186
Q16512	PKN1_HUMAN	Serine/threonine-protein kinase N1 (EC 2.7.11.13) (Protease-activated kinase 1) (PAK-1) (Protein kinase C-like 1) (Protein kinase C-like PKN) (Protein kinase PKN-alpha) (Protein-kinase C-related kinase 1) (Serine-threonine protein kinase N)	PKN1 PAK1 PKN PRK1 PRKCL1	Homo sapiens (Human)	942
P14923	PLAK_HUMAN	Junction plakoglobin (Catenin gamma) (Desmoplakin III) (Desmoplakin-3)	JUP CTNNG DP3	Homo sapiens (Human)	745
P19174	PLCG1_HUMAN	1-phosphatidylinositol 4,5-bisphosphate phosphodiesterase gamma-1 (EC 3.1.4.11) (PLC-148) (Phosphoinositide phospholipase C-gamma-1) (Phospholipase C-II) (PLC-II) (Phospholipase C-gamma-1) (PLC-gamma-1)	PLCG1 PLC1	Homo sapiens (Human)	1290
P16885	PLCG2_HUMAN	1-phosphatidylinositol 4,5-bisphosphate phosphodiesterase gamma-2 (EC 3.1.4.11) (Phosphoinositide phospholipase C-gamma-2) (Phospholipase C-IV) (PLC-IV) (Phospholipase C-gamma-2) (PLC-gamma-2)	PLCG2	Homo sapiens (Human)	1265
Q13393	PLD1_HUMAN	Phospholipase D1 (PLD 1) (hPLD1) (EC 3.1.4.4) (Choline phosphatase 1) (Phosphatidylcholine-hydrolyzing phospholipase D1)	PLD1	Homo sapiens (Human)	1074
P00747	PLMN_HUMAN	Plasminogen (EC 3.4.21.7) [Cleaved into: Plasmin heavy chain A; Activation peptide; Angiostatin; Plasmin heavy chain A, short form; Plasmin light chain B]	PLG	Homo sapiens (Human)	810
O15162	PLS1_HUMAN	Phospholipid scramblase 1 (PL scramblase 1) (Ca(2+)-dependent phospholipid scramblase 1) (Erythrocyte phospholipid scramblase) (MmTRA1b)	PLSCR1	Homo sapiens (Human)	318
P55058	PLTP_HUMAN	Phospholipid transfer protein (Lipid transfer protein II)	PLTP	Homo sapiens (Human)	493
P29590	PML_HUMAN	Protein PML (Promyelocytic leukemia protein) (RING finger protein 71) (Tripartite motif-containing protein 19)	PML MYL RNF71 TRIM19	Homo sapiens (Human)	882
Q8ND90	PNMA1_HUMAN	Paraneoplastic antigen Ma1 (37 kDa neuronal protein) (Neuron- and testis-specific protein 1)	PNMA1 MA1	Homo sapiens (Human)	353
P14859	PO2F1_HUMAN	POU domain, class 2, transcription factor 1 (NF-A1) (Octamer-binding protein 1) (Oct-1) (Octamer-binding transcription factor 1) (OTF-1)	POU2F1 OCT1 OTF1	Homo sapiens (Human)	743
Q96A00	PP14A_HUMAN	Protein phosphatase 1 regulatory subunit 14A (17 kDa PKC-potentiated inhibitory protein of PP1) (Protein kinase C-potentiated inhibitor protein of 17 kDa) (CPI-17)	PPP1R14A CPI17 PPP1INL	Homo sapiens (Human)	147
P67775	PP2AA_HUMAN	Serine/threonine-protein phosphatase 2A catalytic subunit alpha isoform (PP2A-alpha) (EC 3.1.3.16) (Replication protein C) (RP-C)	PPP2CA	Homo sapiens (Human)	309
P62714	PP2AB_HUMAN	Serine/threonine-protein phosphatase 2A catalytic subunit beta isoform (PP2A-beta) (EC 3.1.3.16)	PPP2CB	Homo sapiens (Human)	309
P37231	PPARG_HUMAN	Peroxisome proliferator-activated receptor gamma (PPAR-gamma) (Nuclear receptor subfamily 1 group C member 3)	PPARG NR1C3	Homo sapiens (Human)	505
P62937	PPIA_HUMAN	Peptidyl-prolyl cis-trans isomerase A (PPIase A) (EC 5.2.1.8) (Cyclophilin A) (Cyclosporin A-binding protein) (Rotamase A)	PPIA CYPA	Homo sapiens (Human)	165
Q08752	PPID_HUMAN	Peptidyl-prolyl cis-trans isomerase D (PPIase D) (EC 5.2.1.8) (40 kDa peptidyl-prolyl cis-trans isomerase) (Cyclophilin-40) (CYP-40) (Cyclophilin-related protein) (Rotamase D)	PPID CYP40 CYPD	Homo sapiens (Human)	370
P53041	PPP5_HUMAN	Serine/threonine-protein phosphatase 5 (PP5) (EC 3.1.3.16) (Protein phosphatase T) (PP-T) (PPT)	PPP5C PPP5	Homo sapiens (Human)	499
O75400	PR40A_HUMAN	Pre-mRNA-processing factor 40 homolog A (Fas ligand-associated factor 1) (Formin-binding protein 11) (Formin-binding protein 3) (Huntingtin yeast partner A) (Huntingtin-interacting protein 10) (HIP-10) (Huntingtin-interacting protein A) (Renal carcinoma antigen NY-REN-6)	PRPF40A FBP11 FLAF1 FNBP3 HIP10 HYPA HSPC225	Homo sapiens (Human)	957
P04156	PRIO_HUMAN	Major prion protein (PrP) (ASCR) (PrP27-30) (PrP33-35C) (CD antigen CD230)	PRNP PRIP PRP	Homo sapiens (Human)	253
O60260	PRKN2_HUMAN	E3 ubiquitin-protein ligase parkin (EC 6.3.2.-) (Parkinson juvenile disease protein 2) (Parkinson disease protein 2)	PARK2 PRKN	Homo sapiens (Human)	465
P35080	PROF2_HUMAN	Profilin-2 (Profilin II)	PFN2	Homo sapiens (Human)	140
P35998	PRS7_HUMAN	26S protease regulatory subunit 7 (26S proteasome AAA-ATPase subunit RPT1) (Proteasome 26S subunit ATPase 2) (Protein MSS1)	PSMC2 MSS1	Homo sapiens (Human)	433
P61289	PSME3_HUMAN	Proteasome activator complex subunit 3 (11S regulator complex subunit gamma) (REG-gamma) (Activator of multicatalytic protease subunit 3) (Ki nuclear autoantigen) (Proteasome activator 28 subunit gamma) (PA28g) (PA28gamma)	PSME3	Homo sapiens (Human)	254
P49768	PSN1_HUMAN	Presenilin-1 (PS-1) (EC 3.4.23.-) (Protein S182) [Cleaved into: Presenilin-1 NTF subunit; Presenilin-1 CTF subunit; Presenilin-1 CTF12 (PS1-CTF12)]	PSEN1 AD3 PS1 PSNL1	Homo sapiens (Human)	467
P49810	PSN2_HUMAN	Presenilin-2 (PS-2) (EC 3.4.23.-) (AD3LP) (AD5) (E5-1) (STM-2) [Cleaved into: Presenilin-2 NTF subunit; Presenilin-2 CTF subunit]	PSEN2 AD4 PS2 PSNL2 STM2	Homo sapiens (Human)	448
P20936	RASA1_HUMAN	Ras GTPase-activating protein 1 (GAP) (GTPase-activating protein) (RasGAP) (Ras p21 protein activator) (p120GAP)	RASA1 RASA	Homo sapiens (Human)	1047
P62491	RB11A_HUMAN	Ras-related protein Rab-11A (Rab-11) (YL8)	RAB11A RAB11	Homo sapiens (Human)	216
P28749	RBL1_HUMAN	Retinoblastoma-like protein 1 (107 kDa retinoblastoma-associated protein) (p107) (pRb1)	RBL1	Homo sapiens (Human)	1068
Q08999	RBL2_HUMAN	Retinoblastoma-like protein 2 (130 kDa retinoblastoma-associated protein) (p130) (Retinoblastoma-related protein 2) (RBR-2) (pRb2)	RBL2 RB2	Homo sapiens (Human)	1139
P49792	RBP2_HUMAN	E3 SUMO-protein ligase RanBP2 (EC 6.3.2.-) (358 kDa nucleoporin) (Nuclear pore complex protein Nup358) (Nucleoporin Nup358) (Ran-binding protein 2) (RanBP2) (p270) [Includes: Putative peptidyl-prolyl cis-trans isomerase (PPIase) (EC 5.2.1.8) (Rotamase)]	RANBP2 NUP358	Homo sapiens (Human)	3224
Q92804	RBP56_HUMAN	TATA-binding protein-associated factor 2N (68 kDa TATA-binding protein-associated factor) (TAF(II)68) (TAFII68) (RNA-binding protein 56)	TAF15 RBP56 TAF2N	Homo sapiens (Human)	592
P06400	RB_HUMAN	Retinoblastoma-associated protein (p105-Rb) (pRb) (Rb) (pp110)	RB1	Homo sapiens (Human)	928
Q04864	REL_HUMAN	Proto-oncogene c-Rel	REL	Homo sapiens (Human)	619
Q13127	REST_HUMAN	RE1-silencing transcription factor (Neural-restrictive silencer factor) (X2 box repressor)	REST NRSF XBR	Homo sapiens (Human)	1097
O43251	RFOX2_HUMAN	RNA binding protein fox-1 homolog 2 (Fox-1 homolog B) (Hexaribonucleotide-binding protein 2) (RNA-binding motif protein 9) (RNA-binding protein 9) (Repressor of tamoxifen transcriptional activity)	RBFOX2 FOX2 HRNBP2 RBM9 RTA	Homo sapiens (Human)	390
Q9BQY4	RHXF2_HUMAN	Rhox homeobox family member 2 (Paired-like homeobox protein PEPP-2) (Testis homeobox gene 1)	RHOXF2 PEPP2 THG1	Homo sapiens (Human)	288
P62913	RL11_HUMAN	60S ribosomal protein L11 (CLL-associated antigen KW-12)	RPL11	Homo sapiens (Human)	178
P62899	RL31_HUMAN	60S ribosomal protein L31	RPL31	Homo sapiens (Human)	125
P62987	RL40_HUMAN	Ubiquitin-60S ribosomal protein L40 (CEP52) (Ubiquitin A-52 residue ribosomal protein fusion product 1) [Cleaved into: Ubiquitin; 60S ribosomal protein L40]	UBA52 UBCEP2	Homo sapiens (Human)	128
P09651	ROA1_HUMAN	Heterogeneous nuclear ribonucleoprotein A1 (hnRNP A1) (Helix-destabilizing protein) (Single-strand RNA-binding protein) (hnRNP core protein A1)	HNRNPA1 HNRPA1	Homo sapiens (Human)	372
P24928	RPB1_HUMAN	DNA-directed RNA polymerase II subunit RPB1 (RNA polymerase II subunit B1) (EC 2.7.7.6) (DNA-directed RNA polymerase II subunit A) (DNA-directed RNA polymerase III largest subunit) (RNA-directed RNA polymerase II subunit RPB1) (EC 2.7.7.48)	POLR2A POLR2	Homo sapiens (Human)	1970
Q9NYV6	RRN3_HUMAN	RNA polymerase I-specific transcription initiation factor RRN3 (Transcription initiation factor IA) (TIF-IA)	RRN3 TIFIA	Homo sapiens (Human)	651
P62979	RS27A_HUMAN	Ubiquitin-40S ribosomal protein S27a (Ubiquitin carboxyl extension protein 80) [Cleaved into: Ubiquitin; 40S ribosomal protein S27a]	RPS27A UBA80 UBCEP1	Homo sapiens (Human)	156
Q9Y265	RUVB1_HUMAN	RuvB-like 1 (EC 3.6.4.12) (49 kDa TATA box-binding protein-interacting protein) (49 kDa TBP-interacting protein) (54 kDa erythrocyte cytosolic protein) (ECP-54) (INO80 complex subunit H) (Nuclear matrix protein 238) (NMP 238) (Pontin 52) (TIP49a) (TIP60-associated protein 54-alpha) (TAP54-alpha)	RUVBL1 INO80H NMP238 TIP49 TIP49A	Homo sapiens (Human)	456
Q9Y230	RUVB2_HUMAN	RuvB-like 2 (EC 3.6.4.12) (48 kDa TATA box-binding protein-interacting protein) (48 kDa TBP-interacting protein) (51 kDa erythrocyte cytosolic protein) (ECP-51) (INO80 complex subunit J) (Repressing pontin 52) (Reptin 52) (TIP49b) (TIP60-associated protein 54-beta) (TAP54-beta)	RUVBL2 INO80J TIP48 TIP49B CGI-46	Homo sapiens (Human)	463
P19793	RXRA_HUMAN	Retinoic acid receptor RXR-alpha (Nuclear receptor subfamily 2 group B member 1) (Retinoid X receptor alpha)	RXRA NR2B1	Homo sapiens (Human)	462
P04271	S100B_HUMAN	Protein S100-B (S-100 protein beta chain) (S-100 protein subunit beta) (S100 calcium-binding protein B)	S100B	Homo sapiens (Human)	92
O75446	SAP30_HUMAN	Histone deacetylase complex subunit SAP30 (30 kDa Sin3-associated polypeptide) (Sin3 corepressor complex subunit SAP30) (Sin3-associated polypeptide p30)	SAP30	Homo sapiens (Human)	220
Q01959	SC6A3_HUMAN	Sodium-dependent dopamine transporter (DA transporter) (DAT) (Solute carrier family 6 member 3)	SLC6A3 DAT1	Homo sapiens (Human)	620
Q8WTV0	SCRB1_HUMAN	Scavenger receptor class B member 1 (SRB1) (CD36 and LIMPII analogous 1) (CLA-1) (CD36 antigen-like 1) (Collagen type I receptor, thrombospondin receptor-like 1) (SR-BI) (CD antigen CD36)	SCARB1 CD36L1 CLA1	Homo sapiens (Human)	552
O43175	SERA_HUMAN	D-3-phosphoglycerate dehydrogenase (3-PGDH) (EC 1.1.1.95)	PHGDH PGDH3	Homo sapiens (Human)	533
Q15047	SETB1_HUMAN	Histone-lysine N-methyltransferase SETDB1 (EC 2.1.1.43) (ERG-associated protein with SET domain) (ESET) (Histone H3-K9 methyltransferase 4) (H3-K9-HMTase 4) (Lysine N-methyltransferase 1E) (SET domain bifurcated 1)	SETDB1 KIAA0067 KMT1E	Homo sapiens (Human)	1291
Q01105	SET_HUMAN	Protein SET (HLA-DR-associated protein II) (Inhibitor of granzyme A-activated DNase) (IGAAD) (PHAPII) (Phosphatase 2A inhibitor I2PP2A) (I-2PP2A) (Template-activating factor I) (TAF-I)	SET	Homo sapiens (Human)	290
O00141	SGK1_HUMAN	Serine/threonine-protein kinase Sgk1 (EC 2.7.11.1) (Serum/glucocorticoid-regulated kinase 1)	SGK1 SGK	Homo sapiens (Human)	431
P29353	SHC1_HUMAN	SHC-transforming protein 1 (SHC-transforming protein 3) (SHC-transforming protein A) (Src homology 2 domain-containing-transforming protein C1) (SH2 domain protein C1)	SHC1 SHC SHCA	Homo sapiens (Human)	583
Q92529	SHC3_HUMAN	SHC-transforming protein 3 (Neuronal Shc) (N-Shc) (Protein Rai) (SHC-transforming protein C) (Src homology 2 domain-containing-transforming protein C3) (SH2 domain protein C3)	SHC3 NSHC SHCC	Homo sapiens (Human)	594
Q9Y371	SHLB1_HUMAN	Endophilin-B1 (Bax-interacting factor 1) (Bif-1) (SH3 domain-containing GRB2-like protein B1)	SH3GLB1 KIAA0491 CGI-61	Homo sapiens (Human)	365
Q96ST3	SIN3A_HUMAN	Paired amphipathic helix protein Sin3a (Histone deacetylase complex subunit Sin3a) (Transcriptional corepressor Sin3a)	SIN3A	Homo sapiens (Human)	1273
P03973	SLPI_HUMAN	Antileukoproteinase (ALP) (BLPI) (HUSI-1) (Mucus proteinase inhibitor) (MPI) (Protease inhibitor WAP4) (Secretory leukocyte protease inhibitor) (Seminal proteinase inhibitor) (WAP four-disulfide core domain protein 4)	SLPI WAP4 WFDC4	Homo sapiens (Human)	132
Q8IY92	SLX4_HUMAN	Structure-specific endonuclease subunit SLX4 (BTB/POZ domain-containing protein 12)	SLX4 BTBD12 KIAA1784 KIAA1987	Homo sapiens (Human)	1834
Q15796	SMAD2_HUMAN	Mothers against decapentaplegic homolog 2 (MAD homolog 2) (Mothers against DPP homolog 2) (JV18-1) (Mad-related protein 2) (hMAD-2) (SMAD family member 2) (SMAD 2) (Smad2) (hSMAD2)	SMAD2 MADH2 MADR2	Homo sapiens (Human)	467
P84022	SMAD3_HUMAN	Mothers against decapentaplegic homolog 3 (MAD homolog 3) (Mad3) (Mothers against DPP homolog 3) (hMAD-3) (JV15-2) (SMAD family member 3) (SMAD 3) (Smad3) (hSMAD3)	SMAD3 MADH3	Homo sapiens (Human)	425
Q13485	SMAD4_HUMAN	Mothers against decapentaplegic homolog 4 (MAD homolog 4) (Mothers against DPP homolog 4) (Deletion target in pancreatic carcinoma 4) (SMAD family member 4) (SMAD 4) (Smad4) (hSMAD4)	SMAD4 DPC4 MADH4	Homo sapiens (Human)	552
O15198	SMAD9_HUMAN	Mothers against decapentaplegic homolog 9 (MAD homolog 9) (Mothers against DPP homolog 9) (Madh6) (SMAD family member 9) (SMAD 9) (Smad9)	SMAD9 MADH6 MADH9	Homo sapiens (Human)	467
Q9HCE7	SMUF1_HUMAN	E3 ubiquitin-protein ligase SMURF1 (hSMURF1) (EC 6.3.2.-) (SMAD ubiquitination regulatory factor 1) (SMAD-specific E3 ubiquitin-protein ligase 1)	SMURF1 KIAA1625	Homo sapiens (Human)	757
Q9Y6H5	SNCAP_HUMAN	Synphilin-1 (Sph1) (Alpha-synuclein-interacting protein)	SNCAIP	Homo sapiens (Human)	919
P00441	SODC_HUMAN	Superoxide dismutase [Cu-Zn] (EC 1.15.1.1) (Superoxide dismutase 1) (hSod1)	SOD1	Homo sapiens (Human)	154
P08047	SP1_HUMAN	Transcription factor Sp1	SP1 TSFP1	Homo sapiens (Human)	785
Q96R06	SPAG5_HUMAN	Sperm-associated antigen 5 (Astrin) (Deepest) (Mitotic spindle-associated protein p126) (MAP126)	SPAG5	Homo sapiens (Human)	1193
P17947	SPI1_HUMAN	Transcription factor PU.1 (31 kDa-transforming protein)	SPI1	Homo sapiens (Human)	270
Q14515	SPRL1_HUMAN	SPARC-like protein 1 (High endothelial venule protein) (Hevin) (MAST 9)	SPARCL1	Homo sapiens (Human)	664
Q01082	SPTB2_HUMAN	Spectrin beta chain, non-erythrocytic 1 (Beta-II spectrin) (Fodrin beta chain) (Spectrin, non-erythroid beta chain 1)	SPTBN1 SPTB2	Homo sapiens (Human)	2364
Q13813	SPTN1_HUMAN	Spectrin alpha chain, non-erythrocytic 1 (Alpha-II spectrin) (Fodrin alpha chain) (Spectrin, non-erythroid alpha subunit)	SPTAN1 NEAS SPTA2	Homo sapiens (Human)	2472
Q13501	SQSTM_HUMAN	Sequestosome-1 (EBI3-associated protein of 60 kDa) (EBIAP) (p60) (Phosphotyrosine-independent ligand for the Lck SH2 domain of 62 kDa) (Ubiquitin-binding protein p62)	SQSTM1 ORCA OSIL	Homo sapiens (Human)	440
O95793	STAU1_HUMAN	Double-stranded RNA-binding protein Staufen homolog 1	STAU1 STAU	Homo sapiens (Human)	577
P31948	STIP1_HUMAN	Stress-induced-phosphoprotein 1 (STI1) (Hsc70/Hsp90-organizing protein) (Hop) (Renal carcinoma antigen NY-REN-11) (Transformation-sensitive protein IEF SSP 3521)	STIP1	Homo sapiens (Human)	543
Q15831	STK11_HUMAN	Serine/threonine-protein kinase STK11 (EC 2.7.11.1) (Liver kinase B1) (LKB1) (hLKB1) (Renal carcinoma antigen NY-REN-19)	STK11 LKB1 PJS	Homo sapiens (Human)	433
Q9Y6E0	STK24_HUMAN	Serine/threonine-protein kinase 24 (EC 2.7.11.1) (Mammalian STE20-like protein kinase 3) (MST-3) (STE20-like kinase MST3) [Cleaved into: Serine/threonine-protein kinase 24 36 kDa subunit (Mammalian STE20-like protein kinase 3 N-terminal) (MST3/N); Serine/threonine-protein kinase 24 12 kDa subunit (Mammalian STE20-like protein kinase 3 C-terminal) (MST3/C)]	STK24 MST3 STK3	Homo sapiens (Human)	443
Q16623	STX1A_HUMAN	Syntaxin-1A (Neuron-specific antigen HPC-1)	STX1A STX1	Homo sapiens (Human)	288
P61764	STXB1_HUMAN	Syntaxin-binding protein 1 (MUNC18-1) (N-Sec1) (Protein unc-18 homolog 1) (Unc18-1) (Protein unc-18 homolog A) (Unc-18A) (p67)	STXBP1 UNC18A	Homo sapiens (Human)	594
P63165	SUMO1_HUMAN	Small ubiquitin-related modifier 1 (SUMO-1) (GAP-modifying protein 1) (GMP1) (SMT3 homolog 3) (Sentrin) (Ubiquitin-homology domain protein PIC1) (Ubiquitin-like protein SMT3C) (Smt3C) (Ubiquitin-like protein UBL1)	SUMO1 SMT3C SMT3H3 UBL1 OK/SW-cl.43	Homo sapiens (Human)	101
P41252	SYIC_HUMAN	Isoleucine--tRNA ligase, cytoplasmic (EC 6.1.1.5) (Isoleucyl-tRNA synthetase) (IRS) (IleRS)	IARS	Homo sapiens (Human)	1262
P37840	SYUA_HUMAN	Alpha-synuclein (Non-A beta component of AD amyloid) (Non-A4 component of amyloid precursor) (NACP)	SNCA NACP PARK1	Homo sapiens (Human)	140
Q9Y3Q8	T22D4_HUMAN	TSC22 domain family protein 4 (TSC22-related-inducible leucine zipper protein 2) (Tsc-22-like protein THG-1)	TSC22D4 THG1 TILZ2	Homo sapiens (Human)	395
P13984	T2FB_HUMAN	General transcription factor IIF subunit 2 (EC 3.6.4.12) (ATP-dependent helicase GTF2F2) (General transcription factor IIF 30 kDa subunit) (Transcription initiation factor IIF subunit beta) (TFIIF-beta) (Transcription initiation factor RAP30)	GTF2F2 RAP30	Homo sapiens (Human)	249
Q12962	TAF10_HUMAN	Transcription initiation factor TFIID subunit 10 (STAF28) (Transcription initiation factor TFIID 30 kDa subunit) (TAF(II)30) (TAFII-30) (TAFII30)	TAF10 TAF2A TAF2H TAFII30	Homo sapiens (Human)	218
Q6P1X5	TAF2_HUMAN	Transcription initiation factor TFIID subunit 2 (150 kDa cofactor of initiator function) (RNA polymerase II TBP-associated factor subunit B) (TBP-associated factor 150 kDa) (Transcription initiation factor TFIID 150 kDa subunit) (TAF(II)150) (TAFII-150) (TAFII150)	TAF2 CIF150 TAF2B	Homo sapiens (Human)	1199
O00268	TAF4_HUMAN	Transcription initiation factor TFIID subunit 4 (RNA polymerase II TBP-associated factor subunit C) (TBP-associated factor 4) (Transcription initiation factor TFIID 130 kDa subunit) (TAF(II)130) (TAFII-130) (TAFII130) (Transcription initiation factor TFIID 135 kDa subunit) (TAF(II)135) (TAFII-135) (TAFII135)	TAF4 TAF2C TAF2C1 TAF4A TAFII130 TAFII135	Homo sapiens (Human)	1085
Q16594	TAF9_HUMAN	Transcription initiation factor TFIID subunit 9 (RNA polymerase II TBP-associated factor subunit G) (STAF31/32) (Transcription initiation factor TFIID 31 kDa subunit) (TAFII-31) (TAFII31) (Transcription initiation factor TFIID 32 kDa subunit) (TAFII-32) (TAFII32)	TAF9 TAF2G TAFII31	Homo sapiens (Human)	264
P10636	TAU_HUMAN	Microtubule-associated protein tau (Neurofibrillary tangle protein) (Paired helical filament-tau) (PHF-tau)	MAPT MAPTL MTBT1 TAU	Homo sapiens (Human)	758
Q71U36	TBA1A_HUMAN	Tubulin alpha-1A chain (Alpha-tubulin 3) (Tubulin B-alpha-1) (Tubulin alpha-3 chain)	TUBA1A TUBA3	Homo sapiens (Human)	451
P68366	TBA4A_HUMAN	Tubulin alpha-4A chain (Alpha-tubulin 1) (Testis-specific alpha-tubulin) (Tubulin H2-alpha) (Tubulin alpha-1 chain)	TUBA4A TUBA1	Homo sapiens (Human)	448
P07437	TBB5_HUMAN	Tubulin beta chain (Tubulin beta-5 chain)	TUBB TUBB5 OK/SW-cl.56	Homo sapiens (Human)	444
P20226	TBP_HUMAN	TATA-box-binding protein (TATA sequence-binding protein) (TATA-binding factor) (TATA-box factor) (Transcription initiation factor TFIID TBP subunit)	TBP GTF2D1 TF2D TFIID	Homo sapiens (Human)	339
P23193	TCEA1_HUMAN	Transcription elongation factor A protein 1 (Transcription elongation factor S-II protein 1) (Transcription elongation factor TFIIS.o)	TCEA1 GTF2S TFIIS	Homo sapiens (Human)	301
P53999	TCP4_HUMAN	Activated RNA polymerase II transcriptional coactivator p15 (Positive cofactor 4) (PC4) (SUB1 homolog) (p14)	SUB1 PC4 RPO2TC1	Homo sapiens (Human)	127
Q7Z6L1	TCPR1_HUMAN	Tectonin beta-propeller repeat-containing protein 1	TECPR1 KIAA1358	Homo sapiens (Human)	1165
Q99973	TEP1_HUMAN	Telomerase protein component 1 (Telomerase-associated protein 1) (Telomerase protein 1) (p240) (p80 telomerase homolog)	TEP1 TLP1 TP1	Homo sapiens (Human)	2627
Q92759	TF2H4_HUMAN	General transcription factor IIH subunit 4 (Basic transcription factor 2 52 kDa subunit) (BTF2 p52) (General transcription factor IIH polypeptide 4) (TFIIH basal transcription factor complex p52 subunit)	GTF2H4	Homo sapiens (Human)	462
Q04206	TF65_HUMAN	Transcription factor p65 (Nuclear factor NF-kappa-B p65 subunit) (Nuclear factor of kappa light polypeptide gene enhancer in B-cells 3)	RELA NFKB3	Homo sapiens (Human)	551
P01137	TGFB1_HUMAN	Transforming growth factor beta-1 (TGF-beta-1) [Cleaved into: Latency-associated peptide (LAP)]	TGFB1 TGFB	Homo sapiens (Human)	390
P61812	TGFB2_HUMAN	Transforming growth factor beta-2 (TGF-beta-2) (BSC-1 cell growth inhibitor) (Cetermin) (Glioblastoma-derived T-cell suppressor factor) (G-TSF) (Polyergin)	TGFB2	Homo sapiens (Human)	414
Q04724	TLE1_HUMAN	Transducin-like enhancer protein 1 (E(Sp1) homolog) (Enhancer of split groucho-like protein 1) (ESG1)	TLE1	Homo sapiens (Human)	770
Q92956	TNR14_HUMAN	Tumor necrosis factor receptor superfamily member 14 (Herpes virus entry mediator A) (Herpesvirus entry mediator A) (HveA) (Tumor necrosis factor receptor-like 2) (TR2) (CD antigen CD270)	TNFRSF14 HVEA HVEM UNQ329/PRO509	Homo sapiens (Human)	283
P08138	TNR16_HUMAN	Tumor necrosis factor receptor superfamily member 16 (Gp80-LNGFR) (Low affinity neurotrophin receptor p75NTR) (Low-affinity nerve growth factor receptor) (NGF receptor) (p75 ICD) (CD antigen CD271)	NGFR TNFRSF16	Homo sapiens (Human)	427
Q12888	TP53B_HUMAN	Tumor suppressor p53-binding protein 1 (53BP1) (p53-binding protein 1) (p53BP1)	TP53BP1	Homo sapiens (Human)	1972
P00750	TPA_HUMAN	Tissue-type plasminogen activator (t-PA) (t-plasminogen activator) (tPA) (EC 3.4.21.68) (Alteplase) (Reteplase) [Cleaved into: Tissue-type plasminogen activator chain A; Tissue-type plasminogen activator chain B]	PLAT	Homo sapiens (Human)	562
O94811	TPPP_HUMAN	Tubulin polymerization-promoting protein (TPPP) (25 kDa brain-specific protein) (TPPP/p25) (p24) (p25-alpha)	TPPP TPPP1	Homo sapiens (Human)	219
P12270	TPR_HUMAN	Nucleoprotein TPR	TPR	Homo sapiens (Human)	2363
Q12933	TRAF2_HUMAN	TNF receptor-associated factor 2 (EC 6.3.2.-) (E3 ubiquitin-protein ligase TRAF2) (Tumor necrosis factor type 2 receptor-associated protein 3)	TRAF2 TRAP3	Homo sapiens (Human)	501
Q9Y4K3	TRAF6_HUMAN	TNF receptor-associated factor 6 (EC 6.3.2.-) (E3 ubiquitin-protein ligase TRAF6) (Interleukin-1 signal transducer) (RING finger protein 85)	TRAF6 RNF85	Homo sapiens (Human)	522
P02787	TRFE_HUMAN	Serotransferrin (Transferrin) (Beta-1 metal-binding globulin) (Siderophilin)	TF PRO1400	Homo sapiens (Human)	698
Q15650	TRIP4_HUMAN	Activating signal cointegrator 1 (ASC-1) (Thyroid receptor-interacting protein 4) (TR-interacting protein 4) (TRIP-4)	TRIP4	Homo sapiens (Human)	581
Q15654	TRIP6_HUMAN	Thyroid receptor-interacting protein 6 (TR-interacting protein 6) (TRIP-6) (Opa-interacting protein 1) (OIP-1) (Zyxin-related protein 1) (ZRP-1)	TRIP6 OIP1	Homo sapiens (Human)	476
P07477	TRY1_HUMAN	Trypsin-1 (EC 3.4.21.4) (Beta-trypsin) (Cationic trypsinogen) (Serine protease 1) (Trypsin I) [Cleaved into: Alpha-trypsin chain 1; Alpha-trypsin chain 2]	PRSS1 TRP1 TRY1 TRYP1	Homo sapiens (Human)	247
P07101	TY3H_HUMAN	Tyrosine 3-monooxygenase (EC 1.14.16.2) (Tyrosine 3-hydroxylase) (TH)	TH TYH	Homo sapiens (Human)	528
Q9GZZ9	UBA5_HUMAN	Ubiquitin-like modifier-activating enzyme 5 (Ubiquitin-activating enzyme 5) (ThiFP1) (UFM1-activating enzyme) (Ubiquitin-activating enzyme E1 domain-containing protein 1)	UBA5 UBE1DC1	Homo sapiens (Human)	404
P0CG47	UBB_HUMAN	Polyubiquitin-B [Cleaved into: Ubiquitin]	UBB	Homo sapiens (Human)	229
P63279	UBC9_HUMAN	SUMO-conjugating enzyme UBC9 (EC 6.3.2.-) (SUMO-protein ligase) (Ubiquitin carrier protein 9) (Ubiquitin carrier protein I) (Ubiquitin-conjugating enzyme E2 I) (Ubiquitin-protein ligase I) (p18)	UBE2I UBC9 UBCE9	Homo sapiens (Human)	158
P0CG48	UBC_HUMAN	Polyubiquitin-C [Cleaved into: Ubiquitin]	UBC	Homo sapiens (Human)	685
P61086	UBE2K_HUMAN	Ubiquitin-conjugating enzyme E2 K (EC 6.3.2.19) (Huntingtin-interacting protein 2) (HIP-2) (Ubiquitin carrier protein) (Ubiquitin-conjugating enzyme E2-25 kDa) (Ubiquitin-conjugating enzyme E2(25K)) (Ubiquitin-conjugating enzyme E2-25K) (Ubiquitin-protein ligase)	UBE2K HIP2 LIG	Homo sapiens (Human)	200
P17480	UBF1_HUMAN	Nucleolar transcription factor 1 (Autoantigen NOR-90) (Upstream-binding factor 1) (UBF-1)	UBTF UBF UBF1	Homo sapiens (Human)	764
O94966	UBP19_HUMAN	Ubiquitin carboxyl-terminal hydrolase 19 (EC 3.4.19.12) (Deubiquitinating enzyme 19) (Ubiquitin thioesterase 19) (Ubiquitin-specific-processing protease 19) (Zinc finger MYND domain-containing protein 9)	USP19 KIAA0891 ZMYND9	Homo sapiens (Human)	1318
Q70EK8	UBP53_HUMAN	Inactive ubiquitin carboxyl-terminal hydrolase 53 (Inactive ubiquitin-specific peptidase 53)	USP53 KIAA1350	Homo sapiens (Human)	1073
Q9UMX0	UBQL1_HUMAN	Ubiquilin-1 (Protein linking IAP with cytoskeleton 1) (PLIC-1) (hPLIC-1)	UBQLN1 DA41 PLIC1	Homo sapiens (Human)	589
Q9P2Y5	UVRAG_HUMAN	UV radiation resistance-associated gene protein (p63)	UVRAG	Homo sapiens (Human)	699
P40337	VHL_HUMAN	Von Hippel-Lindau disease tumor suppressor (Protein G7) (pVHL)	VHL	Homo sapiens (Human)	213
P08670	VIME_HUMAN	Vimentin	VIM	Homo sapiens (Human)	466
Q5MNZ9	WIPI1_HUMAN	WD repeat domain phosphoinositide-interacting protein 1 (WIPI-1) (Atg18 protein homolog) (WD40 repeat protein interacting with phosphoinositides of 49 kDa) (WIPI 49 kDa)	WIPI1 WIPI49	Homo sapiens (Human)	446
Q9Y4P8	WIPI2_HUMAN	WD repeat domain phosphoinositide-interacting protein 2 (WIPI-2) (WIPI49-like protein 2)	WIPI2 CGI-50	Homo sapiens (Human)	454
Q9Y484	WIPI4_HUMAN	WD repeat domain phosphoinositide-interacting protein 4 (WIPI-4) (WD repeat-containing protein 45)	WDR45 WDRX1 WDRXI4 WIPI4 JM5	Homo sapiens (Human)	360
P98170	XIAP_HUMAN	E3 ubiquitin-protein ligase XIAP (EC 6.3.2.-) (Baculoviral IAP repeat-containing protein 4) (IAP-like protein) (ILP) (hILP) (Inhibitor of apoptosis protein 3) (IAP-3) (hIAP-3) (hIAP3) (X-linked inhibitor of apoptosis protein) (X-linked IAP)	XIAP API3 BIRC4 IAP3	Homo sapiens (Human)	497
P12956	XRCC6_HUMAN	X-ray repair cross-complementing protein 6 (EC 3.6.4.-) (EC 4.2.99.-) (5'-deoxyribose-5-phosphate lyase Ku70) (5'-dRP lyase Ku70) (70 kDa subunit of Ku antigen) (ATP-dependent DNA helicase 2 subunit 1) (ATP-dependent DNA helicase II 70 kDa subunit) (CTC box-binding factor 75 kDa subunit) (CTC75) (CTCBF) (DNA repair protein XRCC6) (Lupus Ku autoantigen protein p70) (Ku70) (Thyroid-lupus autoantige…	XRCC6 G22P1	Homo sapiens (Human)	609
Q9UKY1	ZHX1_HUMAN	Zinc fingers and homeoboxes protein 1	ZHX1	Homo sapiens (Human)	873
P36508	ZNF76_HUMAN	Zinc finger protein 76 (Zinc finger protein 523)	ZNF76 D6S229E ZNF523	Homo sapiens (Human)	570

## Sheet: GO enrichment all mediators
Gene ontology of all mediators
GO Term	Description	P-value	FDR q-value	Enrichment	N	B	n	b	Genes
GO:0010941	regulation of cell death	9.18E-23	8e-19	2.06	3324	569	425	150	[PARK2 - parkinson protein 2, e3 ubiquitin protein ligase (parkin), HSPA1B - heat shock 70kda protein 1b, CDK1 - cyclin-dependent kinase 1, XIAP - x-linked inhibitor of apoptosis, NCK1 - nck adaptor protein 1, CDH1 - cadherin 1, type 1, e-cadherin (epithelial), CDC42 - cell division cycle 42, SIN3A - sin3 transcription regulator family member a, SET - set nuclear oncogene, RELA - v-rel avian reti…
GO:0043067	regulation of programmed cell death	4.15E-22	1.81E-18	2.06	3324	559	425	147	[PARK2 - parkinson protein 2, e3 ubiquitin protein ligase (parkin), HSPA1B - heat shock 70kda protein 1b, CDK1 - cyclin-dependent kinase 1, XIAP - x-linked inhibitor of apoptosis, CDH1 - cadherin 1, type 1, e-cadherin (epithelial), CDC42 - cell division cycle 42, SIN3A - sin3 transcription regulator family member a, SET - set nuclear oncogene, RELA - v-rel avian reticuloendotheliosis viral oncoge…
GO:0048518	positive regulation of biological process	7.62E-22	2.21E-18	1.51	3324	1395	425	270	[GFAP - glial fibrillary acidic protein, HSPA1B - heat shock 70kda protein 1b, NCK1 - nck adaptor protein 1, HSF1 - heat shock transcription factor 1, LGALS8 - lectin, galactoside-binding, soluble, 8, RELA - v-rel avian reticuloendotheliosis viral oncogene homolog a, NCOR1 - nuclear receptor corepressor 1, ABL1 - c-abl oncogene 1, non-receptor tyrosine kinase, REL - v-rel avian reticuloendothelio…
GO:0042981	regulation of apoptotic process	2.74E-21	5.97E-18	2.04	3324	551	425	144	[PARK2 - parkinson protein 2, e3 ubiquitin protein ligase (parkin), HSPA1B - heat shock 70kda protein 1b, CDK1 - cyclin-dependent kinase 1, XIAP - x-linked inhibitor of apoptosis, CDH1 - cadherin 1, type 1, e-cadherin (epithelial), CDC42 - cell division cycle 42, SIN3A - sin3 transcription regulator family member a, SET - set nuclear oncogene, RELA - v-rel avian reticuloendotheliosis viral oncoge…
GO:0048522	positive regulation of cellular process	2.69E-20	4.69E-17	1.54	3324	1271	425	250	[GFAP - glial fibrillary acidic protein, HSPA1B - heat shock 70kda protein 1b, NCK1 - nck adaptor protein 1, HSF1 - heat shock transcription factor 1, LGALS8 - lectin, galactoside-binding, soluble, 8, RELA - v-rel avian reticuloendotheliosis viral oncogene homolog a, NCOR1 - nuclear receptor corepressor 1, ABL1 - c-abl oncogene 1, non-receptor tyrosine kinase, REL - v-rel avian reticuloendothelio…
GO:0065008	regulation of biological quality	1.34E-17	1.95E-14	1.66	3324	893	425	190	[DHX9 - deah (asp-glu-ala-his) box helicase 9, GFAP - glial fibrillary acidic protein, A2M - alpha-2-macroglobulin, SPTAN1 - spectrin, alpha, non-erythrocytic 1, XIAP - x-linked inhibitor of apoptosis, NCK1 - nck adaptor protein 1, CDH1 - cadherin 1, type 1, e-cadherin (epithelial), DDIT3 - dna-damage-inducible transcript 3, APOA1 - apolipoprotein a-i, CDC42 - cell division cycle 42, APLP2 - amyl…
GO:0010604	positive regulation of macromolecule metabolic process	6.08E-17	7.57E-14	1.68	3324	837	425	180	[MAGI2 - membrane associated guanylate kinase, ww and pdz domain containing 2, CDK1 - cyclin-dependent kinase 1, NCK1 - nck adaptor protein 1, HSF1 - heat shock transcription factor 1, CDH1 - cadherin 1, type 1, e-cadherin (epithelial), DDIT3 - dna-damage-inducible transcript 3, CDC42 - cell division cycle 42, PAX3 - paired box 3, SIN3A - sin3 transcription regulator family member a, NCOR1 - nucl…
GO:0009893	positive regulation of metabolic process	6.46E-17	7.04E-14	1.65	3324	891	425	188	[MAGI2 - membrane associated guanylate kinase, ww and pdz domain containing 2, CDK1 - cyclin-dependent kinase 1, NCK1 - nck adaptor protein 1, HSF1 - heat shock transcription factor 1, CDH1 - cadherin 1, type 1, e-cadherin (epithelial), DDIT3 - dna-damage-inducible transcript 3, APOA1 - apolipoprotein a-i, CDC42 - cell division cycle 42, PAX3 - paired box 3, SIN3A - sin3 transcription regulator f…
GO:0031325	positive regulation of cellular metabolic process	7.68E-17	7.44E-14	1.67	3324	852	425	182	[MAGI2 - membrane associated guanylate kinase, ww and pdz domain containing 2, CDK1 - cyclin-dependent kinase 1, NCK1 - nck adaptor protein 1, HSF1 - heat shock transcription factor 1, CDH1 - cadherin 1, type 1, e-cadherin (epithelial), DDIT3 - dna-damage-inducible transcript 3, APOA1 - apolipoprotein a-i, CDC42 - cell division cycle 42, PAX3 - paired box 3, SIN3A - sin3 transcription regulator f…
GO:0010942	positive regulation of cell death	1.32E-15	1.15E-12	2.51	3324	231	425	74	[CDC42 - cell division cycle 42, HMGB1 - high mobility group box 1, NCOA1 - nuclear receptor coactivator 1, ABL1 - c-abl oncogene 1, non-receptor tyrosine kinase, CASP6 - caspase 6, apoptosis-related cysteine peptidase, PML - promyelocytic leukemia, PSEN1 - presenilin 1, CASP7 - caspase 7, apoptosis-related cysteine peptidase, SPI1 - spleen focus forming virus (sffv) proviral integration oncogene…
GO:0043065	positive regulation of apoptotic process	1.63E-15	1.29E-12	2.54	3324	222	425	72	[CDC42 - cell division cycle 42, HMGB1 - high mobility group box 1, NCOA1 - nuclear receptor coactivator 1, ABL1 - c-abl oncogene 1, non-receptor tyrosine kinase, CASP6 - caspase 6, apoptosis-related cysteine peptidase, PML - promyelocytic leukemia, PSEN1 - presenilin 1, CASP7 - caspase 7, apoptosis-related cysteine peptidase, SPI1 - spleen focus forming virus (sffv) proviral integration oncogene…
GO:0043068	positive regulation of programmed cell death	1.68E-15	1.22E-12	2.52	3324	227	425	73	[CDC42 - cell division cycle 42, HMGB1 - high mobility group box 1, NCOA1 - nuclear receptor coactivator 1, ABL1 - c-abl oncogene 1, non-receptor tyrosine kinase, CASP6 - caspase 6, apoptosis-related cysteine peptidase, PML - promyelocytic leukemia, PSEN1 - presenilin 1, CASP7 - caspase 7, apoptosis-related cysteine peptidase, SPI1 - spleen focus forming virus (sffv) proviral integration oncogene…
GO:0019222	regulation of metabolic process	6.09E-15	4.08E-12	1.35	3324	1641	425	284	[MED29 - mediator complex subunit 29, ZMYND8 - zinc finger, mynd-type containing 8, A2M - alpha-2-macroglobulin, EXOSC10 - exosome component 10, NCK1 - nck adaptor protein 1, HSF1 - heat shock transcription factor 1, TSC22D4 - tsc22 domain family, member 4, NCOR1 - nuclear receptor corepressor 1, RELA - v-rel avian reticuloendotheliosis viral oncogene homolog a, ABL1 - c-abl oncogene 1, non-recep…
GO:0060255	regulation of macromolecule metabolic process	6.51E-15	4.05E-12	1.40	3324	1452	425	260	[MED29 - mediator complex subunit 29, ZMYND8 - zinc finger, mynd-type containing 8, A2M - alpha-2-macroglobulin, EXOSC10 - exosome component 10, NCK1 - nck adaptor protein 1, HSF1 - heat shock transcription factor 1, TSC22D4 - tsc22 domain family, member 4, RELA - v-rel avian reticuloendotheliosis viral oncogene homolog a, NCOR1 - nuclear receptor corepressor 1, ABL1 - c-abl oncogene 1, non-recep…
GO:0051239	regulation of multicellular organismal process	2.78E-14	1.61E-11	1.69	3324	724	425	156	[DHX9 - deah (asp-glu-ala-his) box helicase 9, GFAP - glial fibrillary acidic protein, HSPA1B - heat shock 70kda protein 1b, MAGI2 - membrane associated guanylate kinase, ww and pdz domain containing 2, CDK1 - cyclin-dependent kinase 1, HSF1 - heat shock transcription factor 1, CDH1 - cadherin 1, type 1, e-cadherin (epithelial), APOA1 - apolipoprotein a-i, DDIT3 - dna-damage-inducible transcript …
GO:0008219	cell death	2.52E-13	1.37E-10	2.05	3324	355	425	93	[NMT1 - n-myristoyltransferase 1, PARK2 - parkinson protein 2, e3 ubiquitin protein ligase (parkin), SPTAN1 - spectrin, alpha, non-erythrocytic 1, XIAP - x-linked inhibitor of apoptosis, CDK1 - cyclin-dependent kinase 1, SLC6A3 - solute carrier family 6 (neurotransmitter transporter), member 3, CDH1 - cadherin 1, type 1, e-cadherin (epithelial), PAX3 - paired box 3, HMGB1 - high mobility group bo…
GO:0016265	death	2.52E-13	1.29E-10	2.05	3324	355	425	93	[NMT1 - n-myristoyltransferase 1, PARK2 - parkinson protein 2, e3 ubiquitin protein ligase (parkin), SPTAN1 - spectrin, alpha, non-erythrocytic 1, XIAP - x-linked inhibitor of apoptosis, CDK1 - cyclin-dependent kinase 1, SLC6A3 - solute carrier family 6 (neurotransmitter transporter), member 3, CDH1 - cadherin 1, type 1, e-cadherin (epithelial), PAX3 - paired box 3, HMGB1 - high mobility group bo…
GO:0071310	cellular response to organic substance	2.63E-13	1.27E-10	1.74	3324	606	425	135	[MAGI2 - membrane associated guanylate kinase, ww and pdz domain containing 2, CDK1 - cyclin-dependent kinase 1, CDH1 - cadherin 1, type 1, e-cadherin (epithelial), DDIT3 - dna-damage-inducible transcript 3, SIN3A - sin3 transcription regulator family member a, NCOR1 - nuclear receptor corepressor 1, RELA - v-rel avian reticuloendotheliosis viral oncogene homolog a, DCTN1 - dynactin 1, FLNB - fil…
GO:0023051	regulation of signaling	3.73E-13	1.71E-10	1.58	3324	844	425	171	[GFAP - glial fibrillary acidic protein, PARK2 - parkinson protein 2, e3 ubiquitin protein ligase (parkin), A2M - alpha-2-macroglobulin, HSPA1B - heat shock 70kda protein 1b, MAGI2 - membrane associated guanylate kinase, ww and pdz domain containing 2, XIAP - x-linked inhibitor of apoptosis, CDK1 - cyclin-dependent kinase 1, NCK1 - nck adaptor protein 1, DDIT3 - dna-damage-inducible transcript 3,…
GO:0016043	cellular component organization	4.57E-13	1.99E-10	1.44	3324	1206	425	222	[GFAP - glial fibrillary acidic protein, SPTAN1 - spectrin, alpha, non-erythrocytic 1, NCK1 - nck adaptor protein 1, NCOR1 - nuclear receptor corepressor 1, ABL1 - c-abl oncogene 1, non-receptor tyrosine kinase, PML - promyelocytic leukemia, SPI1 - spleen focus forming virus (sffv) proviral integration oncogene, REST - re1-silencing transcription factor, LGALS3 - lectin, galactoside-binding, solu…
GO:0010646	regulation of cell communication	6.01E-13	2.5E-10	1.58	3324	848	425	171	[GFAP - glial fibrillary acidic protein, PARK2 - parkinson protein 2, e3 ubiquitin protein ligase (parkin), A2M - alpha-2-macroglobulin, HSPA1B - heat shock 70kda protein 1b, MAGI2 - membrane associated guanylate kinase, ww and pdz domain containing 2, XIAP - x-linked inhibitor of apoptosis, CDK1 - cyclin-dependent kinase 1, NCK1 - nck adaptor protein 1, DDIT3 - dna-damage-inducible transcript 3,…
GO:0065009	regulation of molecular function	6.58E-13	2.61E-10	1.59	3324	815	425	166	[MAGI2 - membrane associated guanylate kinase, ww and pdz domain containing 2, XIAP - x-linked inhibitor of apoptosis, CDK1 - cyclin-dependent kinase 1, NCK1 - nck adaptor protein 1, CDH1 - cadherin 1, type 1, e-cadherin (epithelial), DDIT3 - dna-damage-inducible transcript 3, APOA1 - apolipoprotein a-i, CDC42 - cell division cycle 42, APLP2 - amyloid beta (a4) precursor-like protein 2, SIN3A - s…
GO:0032268	regulation of cellular protein metabolic process	7.51E-13	2.85E-10	1.70	3324	639	425	139	[PARK2 - parkinson protein 2, e3 ubiquitin protein ligase (parkin), CDK1 - cyclin-dependent kinase 1, NCK1 - nck adaptor protein 1, CDC42 - cell division cycle 42, APOA1 - apolipoprotein a-i, DDIT3 - dna-damage-inducible transcript 3, APLP2 - amyloid beta (a4) precursor-like protein 2, SIN3A - sin3 transcription regulator family member a, SET - set nuclear oncogene, NCOR1 - nuclear receptor corep…
GO:0071840	cellular component organization or biogenesis	8.49E-13	3.08E-10	1.43	3324	1212	425	222	[GFAP - glial fibrillary acidic protein, SPTAN1 - spectrin, alpha, non-erythrocytic 1, NCK1 - nck adaptor protein 1, NCOR1 - nuclear receptor corepressor 1, ABL1 - c-abl oncogene 1, non-receptor tyrosine kinase, PML - promyelocytic leukemia, SPI1 - spleen focus forming virus (sffv) proviral integration oncogene, REST - re1-silencing transcription factor, LGALS3 - lectin, galactoside-binding, solu…
GO:0010033	response to organic substance	9.11E-13	3.18E-10	1.59	3324	811	425	165	[HSPA1B - heat shock 70kda protein 1b, MAGI2 - membrane associated guanylate kinase, ww and pdz domain containing 2, CDK1 - cyclin-dependent kinase 1, HSF1 - heat shock transcription factor 1, CDH1 - cadherin 1, type 1, e-cadherin (epithelial), DDIT3 - dna-damage-inducible transcript 3, APOA1 - apolipoprotein a-i, SIN3A - sin3 transcription regulator family member a, RELA - v-rel avian reticuloen…
GO:0051246	regulation of protein metabolic process	1.17E-12	3.93E-10	1.65	3324	707	425	149	[PARK2 - parkinson protein 2, e3 ubiquitin protein ligase (parkin), A2M - alpha-2-macroglobulin, CDK1 - cyclin-dependent kinase 1, NCK1 - nck adaptor protein 1, CDC42 - cell division cycle 42, APOA1 - apolipoprotein a-i, DDIT3 - dna-damage-inducible transcript 3, APLP2 - amyloid beta (a4) precursor-like protein 2, SIN3A - sin3 transcription regulator family member a, SET - set nuclear oncogene, N…
GO:0009719	response to endogenous stimulus	1.25E-12	4.03E-10	1.84	3324	475	425	112	[MAGI2 - membrane associated guanylate kinase, ww and pdz domain containing 2, CDK1 - cyclin-dependent kinase 1, CDH1 - cadherin 1, type 1, e-cadherin (epithelial), APOA1 - apolipoprotein a-i, SIN3A - sin3 transcription regulator family member a, NCOR1 - nuclear receptor corepressor 1, RELA - v-rel avian reticuloendotheliosis viral oncogene homolog a, PML - promyelocytic leukemia, REST - re1-sile…
GO:0070887	cellular response to chemical stimulus	1.84E-12	5.73E-10	1.65	3324	691	425	146	[MAGI2 - membrane associated guanylate kinase, ww and pdz domain containing 2, CDK1 - cyclin-dependent kinase 1, CDH1 - cadherin 1, type 1, e-cadherin (epithelial), DDIT3 - dna-damage-inducible transcript 3, SIN3A - sin3 transcription regulator family member a, NCOR1 - nuclear receptor corepressor 1, RELA - v-rel avian reticuloendotheliosis viral oncogene homolog a, DCTN1 - dynactin 1, FLNB - fil…
GO:0032880	regulation of protein localization	2.41E-12	7.26E-10	2.51	3324	181	425	58	[NMT1 - n-myristoyltransferase 1, CDK1 - cyclin-dependent kinase 1, PRKACA - protein kinase, camp-dependent, catalytic, alpha, SYK - spleen tyrosine kinase, CDH1 - cadherin 1, type 1, e-cadherin (epithelial), CDC42 - cell division cycle 42, APOA1 - apolipoprotein a-i, SIN3A - sin3 transcription regulator family member a, SPAG5 - sperm associated antigen 5, FLNA - filamin a, alpha, CASP8 - caspase…
GO:0006915	apoptotic process	2.46E-12	7.16E-10	2.12	3324	295	425	80	[NMT1 - n-myristoyltransferase 1, SPTAN1 - spectrin, alpha, non-erythrocytic 1, XIAP - x-linked inhibitor of apoptosis, CDK1 - cyclin-dependent kinase 1, CDH1 - cadherin 1, type 1, e-cadherin (epithelial), PAX3 - paired box 3, HMGB1 - high mobility group box 1, MAPT - microtubule-associated protein tau, CASP8 - caspase 8, apoptosis-related cysteine peptidase, PTK2B - protein tyrosine kinase 2 bet…
GO:0010468	regulation of gene expression	2.74E-12	7.71E-10	1.45	3324	1114	425	207	[MED29 - mediator complex subunit 29, ZMYND8 - zinc finger, mynd-type containing 8, A2M - alpha-2-macroglobulin, EXOSC10 - exosome component 10, NCK1 - nck adaptor protein 1, HSF1 - heat shock transcription factor 1, TSC22D4 - tsc22 domain family, member 4, RELA - v-rel avian reticuloendotheliosis viral oncogene homolog a, NCOR1 - nuclear receptor corepressor 1, ABL1 - c-abl oncogene 1, non-recep…
GO:0070848	response to growth factor stimulus	3.58E-12	9.74E-10	2.13	3324	286	425	78	[MAGI2 - membrane associated guanylate kinase, ww and pdz domain containing 2, PRKACA - protein kinase, camp-dependent, catalytic, alpha, CDK1 - cyclin-dependent kinase 1, ADRBK1 - adrenergic, beta, receptor kinase 1, NCOR1 - nuclear receptor corepressor 1, RELA - v-rel avian reticuloendotheliosis viral oncogene homolog a, PML - promyelocytic leukemia, PSEN2 - presenilin 2 (alzheimer disease 4), …
GO:0009628	response to abiotic stimulus	3.58E-12	9.45E-10	2.01	3324	347	425	89	[UBQLN1 - ubiquilin 1, DHX9 - deah (asp-glu-ala-his) box helicase 9, NMT1 - n-myristoyltransferase 1, PRKAA1 - protein kinase, amp-activated, alpha 1 catalytic subunit, ATP2B2 - atpase, ca++ transporting, plasma membrane 2, HSF1 - heat shock transcription factor 1, APOA1 - apolipoprotein a-i, TSC22D4 - tsc22 domain family, member 4, RELA - v-rel avian reticuloendotheliosis viral oncogene homolog …
GO:0031399	regulation of protein modification process	4.4E-12	1.13E-9	1.77	3324	520	425	118	[PARK2 - parkinson protein 2, e3 ubiquitin protein ligase (parkin), CDK1 - cyclin-dependent kinase 1, NCK1 - nck adaptor protein 1, DDIT3 - dna-damage-inducible transcript 3, APOA1 - apolipoprotein a-i, CDC42 - cell division cycle 42, APLP2 - amyloid beta (a4) precursor-like protein 2, SIN3A - sin3 transcription regulator family member a, SET - set nuclear oncogene, NCOR1 - nuclear receptor corep…
GO:0071363	cellular response to growth factor stimulus	4.75E-12	1.18E-9	2.14	3324	282	425	77	[MAGI2 - membrane associated guanylate kinase, ww and pdz domain containing 2, PRKACA - protein kinase, camp-dependent, catalytic, alpha, CDK1 - cyclin-dependent kinase 1, ADRBK1 - adrenergic, beta, receptor kinase 1, NCOR1 - nuclear receptor corepressor 1, RELA - v-rel avian reticuloendotheliosis viral oncogene homolog a, PML - promyelocytic leukemia, PSEN2 - presenilin 2 (alzheimer disease 4), …
GO:0044763	single-organism cellular process	5.32E-12	1.29E-9	1.18	3324	2449	425	368	[GFAP - glial fibrillary acidic protein, A2M - alpha-2-macroglobulin, SPTAN1 - spectrin, alpha, non-erythrocytic 1, EXOSC10 - exosome component 10, NCK1 - nck adaptor protein 1, LGALS8 - lectin, galactoside-binding, soluble, 8, HSF1 - heat shock transcription factor 1, NCOR1 - nuclear receptor corepressor 1, RELA - v-rel avian reticuloendotheliosis viral oncogene homolog a, CP - ceruloplasmin (fe…
GO:0048523	negative regulation of cellular process	1.01E-11	2.39E-9	1.43	3324	1156	425	211	[GFAP - glial fibrillary acidic protein, ZMYND8 - zinc finger, mynd-type containing 8, HSPA1B - heat shock 70kda protein 1b, SPTAN1 - spectrin, alpha, non-erythrocytic 1, NCK1 - nck adaptor protein 1, HSF1 - heat shock transcription factor 1, TSC22D4 - tsc22 domain family, member 4, RELA - v-rel avian reticuloendotheliosis viral oncogene homolog a, NCOR1 - nuclear receptor corepressor 1, ABL1 - c…
GO:0048519	negative regulation of biological process	1.02E-11	2.35E-9	1.40	3324	1237	425	222	[GFAP - glial fibrillary acidic protein, ZMYND8 - zinc finger, mynd-type containing 8, HSPA1B - heat shock 70kda protein 1b, A2M - alpha-2-macroglobulin, SPTAN1 - spectrin, alpha, non-erythrocytic 1, NCK1 - nck adaptor protein 1, HSF1 - heat shock transcription factor 1, TSC22D4 - tsc22 domain family, member 4, RELA - v-rel avian reticuloendotheliosis viral oncogene homolog a, NCOR1 - nuclear rec…
GO:0097190	apoptotic signaling pathway	1.11E-11	2.49E-9	2.61	3324	153	425	51	[NMT1 - n-myristoyltransferase 1, XIAP - x-linked inhibitor of apoptosis, DDIT3 - dna-damage-inducible transcript 3, ABL1 - c-abl oncogene 1, non-receptor tyrosine kinase, CASP8 - caspase 8, apoptosis-related cysteine peptidase, PML - promyelocytic leukemia, CASP7 - caspase 7, apoptosis-related cysteine peptidase, PSEN2 - presenilin 2 (alzheimer disease 4), CASP3 - caspase 3, apoptosis-related cy…
GO:0031323	regulation of cellular metabolic process	1.14E-11	2.48E-9	1.33	3324	1512	425	258	[MED29 - mediator complex subunit 29, ZMYND8 - zinc finger, mynd-type containing 8, NCK1 - nck adaptor protein 1, HSF1 - heat shock transcription factor 1, TSC22D4 - tsc22 domain family, member 4, RELA - v-rel avian reticuloendotheliosis viral oncogene homolog a, NCOR1 - nuclear receptor corepressor 1, ABL1 - c-abl oncogene 1, non-receptor tyrosine kinase, REL - v-rel avian reticuloendotheliosis …
GO:0048583	regulation of response to stimulus	1.26E-11	2.67E-9	1.48	3324	986	425	187	[PARK2 - parkinson protein 2, e3 ubiquitin protein ligase (parkin), A2M - alpha-2-macroglobulin, HSPA1B - heat shock 70kda protein 1b, MAGI2 - membrane associated guanylate kinase, ww and pdz domain containing 2, XIAP - x-linked inhibitor of apoptosis, CDK1 - cyclin-dependent kinase 1, NCK1 - nck adaptor protein 1, CDH1 - cadherin 1, type 1, e-cadherin (epithelial), DDIT3 - dna-damage-inducible t…
GO:0012501	programmed cell death	1.38E-11	2.87E-9	2.06	3324	304	425	80	[NMT1 - n-myristoyltransferase 1, SPTAN1 - spectrin, alpha, non-erythrocytic 1, XIAP - x-linked inhibitor of apoptosis, CDK1 - cyclin-dependent kinase 1, CDH1 - cadherin 1, type 1, e-cadherin (epithelial), PAX3 - paired box 3, HMGB1 - high mobility group box 1, MAPT - microtubule-associated protein tau, CASP8 - caspase 8, apoptosis-related cysteine peptidase, PTK2B - protein tyrosine kinase 2 bet…
GO:0009966	regulation of signal transduction	1.43E-11	2.9E-9	1.59	3324	754	425	153	[PARK2 - parkinson protein 2, e3 ubiquitin protein ligase (parkin), A2M - alpha-2-macroglobulin, HSPA1B - heat shock 70kda protein 1b, MAGI2 - membrane associated guanylate kinase, ww and pdz domain containing 2, CDK1 - cyclin-dependent kinase 1, XIAP - x-linked inhibitor of apoptosis, NCK1 - nck adaptor protein 1, CDC42 - cell division cycle 42, APOA1 - apolipoprotein a-i, DDIT3 - dna-damage-ind…
GO:0009891	positive regulation of biosynthetic process	1.51E-11	2.98E-9	1.72	3324	560	425	123	[CDK1 - cyclin-dependent kinase 1, NCK1 - nck adaptor protein 1, HSF1 - heat shock transcription factor 1, CDH1 - cadherin 1, type 1, e-cadherin (epithelial), DDIT3 - dna-damage-inducible transcript 3, CDC42 - cell division cycle 42, PAX3 - paired box 3, SIN3A - sin3 transcription regulator family member a, RELA - v-rel avian reticuloendotheliosis viral oncogene homolog a, GTF2F2 - general transc…
GO:0006950	response to stress	1.53E-11	2.96E-9	1.51	3324	911	425	176	[DHX9 - deah (asp-glu-ala-his) box helicase 9, GFAP - glial fibrillary acidic protein, HSPA1B - heat shock 70kda protein 1b, XIAP - x-linked inhibitor of apoptosis, CDK1 - cyclin-dependent kinase 1, NCK1 - nck adaptor protein 1, HSF1 - heat shock transcription factor 1, DDIT3 - dna-damage-inducible transcript 3, APOA1 - apolipoprotein a-i, CDC42 - cell division cycle 42, SIN3A - sin3 transcriptio…
GO:0065007	biological regulation	2.84E-11	5.38E-9	1.16	3324	2486	425	370	[GFAP - glial fibrillary acidic protein, MED29 - mediator complex subunit 29, ZMYND8 - zinc finger, mynd-type containing 8, HSPA1B - heat shock 70kda protein 1b, A2M - alpha-2-macroglobulin, SPTAN1 - spectrin, alpha, non-erythrocytic 1, EXOSC10 - exosome component 10, NCK1 - nck adaptor protein 1, LGALS8 - lectin, galactoside-binding, soluble, 8, HSF1 - heat shock transcription factor 1, TSC22D4 …
GO:0060548	negative regulation of cell death	2.88E-11	5.35E-9	2.03	3324	308	425	80	[PRKAA2 - protein kinase, amp-activated, alpha 2 catalytic subunit, RRN3 - rrn3 rna polymerase i transcription factor homolog (s. cerevisiae), PRKAA1 - protein kinase, amp-activated, alpha 1 catalytic subunit, HSPA1B - heat shock 70kda protein 1b, PARK2 - parkinson protein 2, e3 ubiquitin protein ligase (parkin), XIAP - x-linked inhibitor of apoptosis, CDK1 - cyclin-dependent kinase 1, NCK1 - nck…
GO:0042221	response to chemical stimulus	3.24E-11	5.89E-9	1.49	3324	932	425	178	[HSPA1B - heat shock 70kda protein 1b, MAGI2 - membrane associated guanylate kinase, ww and pdz domain containing 2, CDK1 - cyclin-dependent kinase 1, HSF1 - heat shock transcription factor 1, CDH1 - cadherin 1, type 1, e-cadherin (epithelial), DDIT3 - dna-damage-inducible transcript 3, APOA1 - apolipoprotein a-i, SIN3A - sin3 transcription regulator family member a, NCOR1 - nuclear receptor core…
GO:0010628	positive regulation of gene expression	3.79E-11	6.75E-9	1.77	3324	486	425	110	[CDK1 - cyclin-dependent kinase 1, NCK1 - nck adaptor protein 1, HSF1 - heat shock transcription factor 1, CDH1 - cadherin 1, type 1, e-cadherin (epithelial), DDIT3 - dna-damage-inducible transcript 3, CDC42 - cell division cycle 42, PAX3 - paired box 3, SIN3A - sin3 transcription regulator family member a, RELA - v-rel avian reticuloendotheliosis viral oncogene homolog a, REL - v-rel avian retic…
GO:0031328	positive regulation of cellular biosynthetic process	5.57E-11	9.71E-9	1.70	3324	551	425	120	[CDK1 - cyclin-dependent kinase 1, NCK1 - nck adaptor protein 1, HSF1 - heat shock transcription factor 1, CDH1 - cadherin 1, type 1, e-cadherin (epithelial), DDIT3 - dna-damage-inducible transcript 3, CDC42 - cell division cycle 42, PAX3 - paired box 3, SIN3A - sin3 transcription regulator family member a, RELA - v-rel avian reticuloendotheliosis viral oncogene homolog a, GTF2F2 - general transc…
GO:0071495	cellular response to endogenous stimulus	5.93E-11	1.01E-8	1.97	3324	329	425	83	[PRKAA2 - protein kinase, amp-activated, alpha 2 catalytic subunit, PRKAA1 - protein kinase, amp-activated, alpha 1 catalytic subunit, MAGI2 - membrane associated guanylate kinase, ww and pdz domain containing 2, PRKACA - protein kinase, camp-dependent, catalytic, alpha, CDK1 - cyclin-dependent kinase 1, CDH1 - cadherin 1, type 1, e-cadherin (epithelial), ADRBK1 - adrenergic, beta, receptor kinas…
GO:0009889	regulation of biosynthetic process	5.99E-11	1.01E-8	1.42	3324	1116	425	203	[MED29 - mediator complex subunit 29, ZMYND8 - zinc finger, mynd-type containing 8, NCK1 - nck adaptor protein 1, HSF1 - heat shock transcription factor 1, TSC22D4 - tsc22 domain family, member 4, RELA - v-rel avian reticuloendotheliosis viral oncogene homolog a, NCOR1 - nuclear receptor corepressor 1, ABL1 - c-abl oncogene 1, non-receptor tyrosine kinase, REL - v-rel avian reticuloendotheliosis …
GO:0006355	regulation of transcription, DNA-dependent	8.2E-11	1.35E-8	1.48	3324	941	425	178	[MED29 - mediator complex subunit 29, ZMYND8 - zinc finger, mynd-type containing 8, IKBKAP - inhibitor of kappa light polypeptide gene enhancer in b-cells, kinase complex-associated protein, CDK1 - cyclin-dependent kinase 1, NCK1 - nck adaptor protein 1, HSF1 - heat shock transcription factor 1, CDH1 - cadherin 1, type 1, e-cadherin (epithelial), SETDB1 - set domain, bifurcated 1, DDIT3 - dna-dam…
GO:0070201	regulation of establishment of protein localization	9.6E-11	1.55E-8	2.48	3324	161	425	51	[NMT1 - n-myristoyltransferase 1, PRKACA - protein kinase, camp-dependent, catalytic, alpha, CDK1 - cyclin-dependent kinase 1, SYK - spleen tyrosine kinase, CDH1 - cadherin 1, type 1, e-cadherin (epithelial), CDC42 - cell division cycle 42, APOA1 - apolipoprotein a-i, FLNA - filamin a, alpha, CASP8 - caspase 8, apoptosis-related cysteine peptidase, LEP - leptin, CASP1 - caspase 1, apoptosis-relat…
GO:0043069	negative regulation of programmed cell death	9.76E-11	1.55E-8	2.02	3324	298	425	77	[PRKAA2 - protein kinase, amp-activated, alpha 2 catalytic subunit, RRN3 - rrn3 rna polymerase i transcription factor homolog (s. cerevisiae), PRKAA1 - protein kinase, amp-activated, alpha 1 catalytic subunit, HSPA1B - heat shock 70kda protein 1b, PARK2 - parkinson protein 2, e3 ubiquitin protein ligase (parkin), XIAP - x-linked inhibitor of apoptosis, CDK1 - cyclin-dependent kinase 1, SIN3A - si…
GO:0044093	positive regulation of molecular function	9.9E-11	1.54E-8	1.72	3324	524	425	115	[MAGI2 - membrane associated guanylate kinase, ww and pdz domain containing 2, CDK1 - cyclin-dependent kinase 1, APOA1 - apolipoprotein a-i, DDIT3 - dna-damage-inducible transcript 3, CDC42 - cell division cycle 42, RELA - v-rel avian reticuloendotheliosis viral oncogene homolog a, ABL1 - c-abl oncogene 1, non-receptor tyrosine kinase, DCTN1 - dynactin 1, PML - promyelocytic leukemia, PSEN1 - pre…
GO:2001141	regulation of RNA biosynthetic process	1e-10	1.54E-8	1.47	3324	950	425	179	[MED29 - mediator complex subunit 29, ZMYND8 - zinc finger, mynd-type containing 8, IKBKAP - inhibitor of kappa light polypeptide gene enhancer in b-cells, kinase complex-associated protein, CDK1 - cyclin-dependent kinase 1, NCK1 - nck adaptor protein 1, HSF1 - heat shock transcription factor 1, CDH1 - cadherin 1, type 1, e-cadherin (epithelial), SETDB1 - set domain, bifurcated 1, DDIT3 - dna-dam…
GO:0031326	regulation of cellular biosynthetic process	1.01E-10	1.53E-8	1.42	3324	1107	425	201	[MED29 - mediator complex subunit 29, ZMYND8 - zinc finger, mynd-type containing 8, NCK1 - nck adaptor protein 1, HSF1 - heat shock transcription factor 1, TSC22D4 - tsc22 domain family, member 4, RELA - v-rel avian reticuloendotheliosis viral oncogene homolog a, NCOR1 - nuclear receptor corepressor 1, ABL1 - c-abl oncogene 1, non-receptor tyrosine kinase, REL - v-rel avian reticuloendotheliosis …
GO:0010557	positive regulation of macromolecule biosynthetic process	1.13E-10	1.67E-8	1.71	3324	525	425	115	[CDK1 - cyclin-dependent kinase 1, NCK1 - nck adaptor protein 1, HSF1 - heat shock transcription factor 1, CDH1 - cadherin 1, type 1, e-cadherin (epithelial), DDIT3 - dna-damage-inducible transcript 3, CDC42 - cell division cycle 42, PAX3 - paired box 3, SIN3A - sin3 transcription regulator family member a, RELA - v-rel avian reticuloendotheliosis viral oncogene homolog a, GTF2F2 - general transc…
GO:0060341	regulation of cellular localization	1.17E-10	1.7E-8	2.01	3324	299	425	77	[NMT1 - n-myristoyltransferase 1, PRKACA - protein kinase, camp-dependent, catalytic, alpha, CDK1 - cyclin-dependent kinase 1, SYK - spleen tyrosine kinase, CDH1 - cadherin 1, type 1, e-cadherin (epithelial), CDC42 - cell division cycle 42, APOA1 - apolipoprotein a-i, PFN2 - profilin 2, SIN3A - sin3 transcription regulator family member a, ADRBK1 - adrenergic, beta, receptor kinase 1, CAMK2A - ca…
GO:0051128	regulation of cellular component organization	1.26E-10	1.8E-8	1.69	3324	551	425	119	[GFAP - glial fibrillary acidic protein, PARK2 - parkinson protein 2, e3 ubiquitin protein ligase (parkin), HSPA1B - heat shock 70kda protein 1b, MAGI2 - membrane associated guanylate kinase, ww and pdz domain containing 2, SPTAN1 - spectrin, alpha, non-erythrocytic 1, NCK1 - nck adaptor protein 1, APOA1 - apolipoprotein a-i, CDC42 - cell division cycle 42, SIN3A - sin3 transcription regulator fa…
GO:0043066	negative regulation of apoptotic process	1.3E-10	1.82E-8	2.02	3324	294	425	76	[PRKAA2 - protein kinase, amp-activated, alpha 2 catalytic subunit, RRN3 - rrn3 rna polymerase i transcription factor homolog (s. cerevisiae), PRKAA1 - protein kinase, amp-activated, alpha 1 catalytic subunit, HSPA1B - heat shock 70kda protein 1b, PARK2 - parkinson protein 2, e3 ubiquitin protein ligase (parkin), XIAP - x-linked inhibitor of apoptosis, CDK1 - cyclin-dependent kinase 1, SIN3A - si…
GO:0042325	regulation of phosphorylation	1.32E-10	1.83E-8	1.79	3324	446	425	102	[PARK2 - parkinson protein 2, e3 ubiquitin protein ligase (parkin), CDK1 - cyclin-dependent kinase 1, NCK1 - nck adaptor protein 1, APOA1 - apolipoprotein a-i, DDIT3 - dna-damage-inducible transcript 3, CDC42 - cell division cycle 42, APLP2 - amyloid beta (a4) precursor-like protein 2, ABL1 - c-abl oncogene 1, non-receptor tyrosine kinase, DCTN1 - dynactin 1, PML - promyelocytic leukemia, PSEN1 -…
GO:0051247	positive regulation of protein metabolic process	1.32E-10	1.8E-8	1.79	3324	446	425	102	[CDK1 - cyclin-dependent kinase 1, DDIT3 - dna-damage-inducible transcript 3, CDC42 - cell division cycle 42, NCOR1 - nuclear receptor corepressor 1, RELA - v-rel avian reticuloendotheliosis viral oncogene homolog a, ABL1 - c-abl oncogene 1, non-receptor tyrosine kinase, DCTN1 - dynactin 1, REL - v-rel avian reticuloendotheliosis viral oncogene homolog, PML - promyelocytic leukemia, PSEN1 - prese…
GO:0051049	regulation of transport	1.35E-10	1.82E-8	1.82	3324	422	425	98	[GFAP - glial fibrillary acidic protein, MAGI2 - membrane associated guanylate kinase, ww and pdz domain containing 2, CDK1 - cyclin-dependent kinase 1, CDH1 - cadherin 1, type 1, e-cadherin (epithelial), APOA1 - apolipoprotein a-i, CDC42 - cell division cycle 42, NCOR1 - nuclear receptor corepressor 1, ABL1 - c-abl oncogene 1, non-receptor tyrosine kinase, FLNA - filamin a, alpha, PML - promyelo…
GO:0001775	cell activation	1.61E-10	2.13E-8	2.16	3324	235	425	65	[A2M - alpha-2-macroglobulin, SYK - spleen tyrosine kinase, NCK1 - nck adaptor protein 1, LGALS8 - lectin, galactoside-binding, soluble, 8, APOA1 - apolipoprotein a-i, HMGB1 - high mobility group box 1, NCOR1 - nuclear receptor corepressor 1, FLNA - filamin a, alpha, PTK2B - protein tyrosine kinase 2 beta, PSEN1 - presenilin 1, SPI1 - spleen focus forming virus (sffv) proviral integration oncogen…
GO:0010556	regulation of macromolecule biosynthetic process	1.72E-10	2.23E-8	1.43	3324	1062	425	194	[MED29 - mediator complex subunit 29, ZMYND8 - zinc finger, mynd-type containing 8, NCK1 - nck adaptor protein 1, HSF1 - heat shock transcription factor 1, TSC22D4 - tsc22 domain family, member 4, RELA - v-rel avian reticuloendotheliosis viral oncogene homolog a, NCOR1 - nuclear receptor corepressor 1, ABL1 - c-abl oncogene 1, non-receptor tyrosine kinase, REL - v-rel avian reticuloendotheliosis …
GO:0043170	macromolecule metabolic process	1.86E-10	2.38E-8	1.27	3324	1751	425	284	[MED29 - mediator complex subunit 29, HSPA1B - heat shock 70kda protein 1b, A2M - alpha-2-macroglobulin, EXOSC10 - exosome component 10, HSF1 - heat shock transcription factor 1, TSC22D4 - tsc22 domain family, member 4, NCOR1 - nuclear receptor corepressor 1, RELA - v-rel avian reticuloendotheliosis viral oncogene homolog a, ABL1 - c-abl oncogene 1, non-receptor tyrosine kinase, REL - v-rel avian…
GO:0050789	regulation of biological process	2.13E-10	2.69E-8	1.17	3324	2403	425	359	[GFAP - glial fibrillary acidic protein, MED29 - mediator complex subunit 29, ZMYND8 - zinc finger, mynd-type containing 8, HSPA1B - heat shock 70kda protein 1b, A2M - alpha-2-macroglobulin, SPTAN1 - spectrin, alpha, non-erythrocytic 1, EXOSC10 - exosome component 10, NCK1 - nck adaptor protein 1, LGALS8 - lectin, galactoside-binding, soluble, 8, HSF1 - heat shock transcription factor 1, TSC22D4 …
GO:0044707	single-multicellular organism process	2.16E-10	2.69E-8	1.53	3324	785	425	154	[A2M - alpha-2-macroglobulin, PRSS1 - protease, serine, 1 (trypsin 1), CDH1 - cadherin 1, type 1, e-cadherin (epithelial), APOA1 - apolipoprotein a-i, CDC42 - cell division cycle 42, APLP2 - amyloid beta (a4) precursor-like protein 2, PAX3 - paired box 3, SIN3A - sin3 transcription regulator family member a, RELA - v-rel avian reticuloendotheliosis viral oncogene homolog a, NCOR1 - nuclear recept…
GO:0050790	regulation of catalytic activity	2.31E-10	2.84E-8	1.60	3324	659	425	135	[MAGI2 - membrane associated guanylate kinase, ww and pdz domain containing 2, CDK1 - cyclin-dependent kinase 1, XIAP - x-linked inhibitor of apoptosis, NCK1 - nck adaptor protein 1, CDH1 - cadherin 1, type 1, e-cadherin (epithelial), CDC42 - cell division cycle 42, DDIT3 - dna-damage-inducible transcript 3, APOA1 - apolipoprotein a-i, APLP2 - amyloid beta (a4) precursor-like protein 2, ABL1 - c-…
GO:0051130	positive regulation of cellular component organization	2.4E-10	2.91E-8	2.15	3324	237	425	65	[NMT1 - n-myristoyltransferase 1, MAGI2 - membrane associated guanylate kinase, ww and pdz domain containing 2, NCK1 - nck adaptor protein 1, CDC42 - cell division cycle 42, PFN2 - profilin 2, NCOR1 - nuclear receptor corepressor 1, MAPT - microtubule-associated protein tau, CASP8 - caspase 8, apoptosis-related cysteine peptidase, PTK2B - protein tyrosine kinase 2 beta, CTBP1 - c-terminal binding…
GO:0051716	cellular response to stimulus	2.41E-10	2.88E-8	1.30	3324	1578	425	262	[GFAP - glial fibrillary acidic protein, A2M - alpha-2-macroglobulin, NCK1 - nck adaptor protein 1, HSF1 - heat shock transcription factor 1, NCOR1 - nuclear receptor corepressor 1, RELA - v-rel avian reticuloendotheliosis viral oncogene homolog a, ABL1 - c-abl oncogene 1, non-receptor tyrosine kinase, PML - promyelocytic leukemia, REST - re1-silencing transcription factor, NCAM1 - neural cell ad…
GO:0032501	multicellular organismal process	2.74E-10	3.23E-8	1.53	3324	794	425	155	[A2M - alpha-2-macroglobulin, PRSS1 - protease, serine, 1 (trypsin 1), HSF1 - heat shock transcription factor 1, CDH1 - cadherin 1, type 1, e-cadherin (epithelial), APOA1 - apolipoprotein a-i, CDC42 - cell division cycle 42, APLP2 - amyloid beta (a4) precursor-like protein 2, PAX3 - paired box 3, SIN3A - sin3 transcription regulator family member a, RELA - v-rel avian reticuloendotheliosis viral …
GO:0007167	enzyme linked receptor protein signaling pathway	4.16E-10	4.83E-8	1.86	3324	370	425	88	[PRKAA2 - protein kinase, amp-activated, alpha 2 catalytic subunit, PRKAA1 - protein kinase, amp-activated, alpha 1 catalytic subunit, PRKACA - protein kinase, camp-dependent, catalytic, alpha, CDK1 - cyclin-dependent kinase 1, SYK - spleen tyrosine kinase, CDC42 - cell division cycle 42, ADRBK1 - adrenergic, beta, receptor kinase 1, NCOR1 - nuclear receptor corepressor 1, RELA - v-rel avian reti…
GO:0032270	positive regulation of cellular protein metabolic process	5.02E-10	5.77E-8	1.80	3324	413	425	95	[PRKAA1 - protein kinase, amp-activated, alpha 1 catalytic subunit, WIPI1 - wd repeat domain, phosphoinositide interacting 1, CDK1 - cyclin-dependent kinase 1, PRKACA - protein kinase, camp-dependent, catalytic, alpha, SYK - spleen tyrosine kinase, CDC42 - cell division cycle 42, DDIT3 - dna-damage-inducible transcript 3, NCOR1 - nuclear receptor corepressor 1, ABL1 - c-abl oncogene 1, non-recept…
GO:0051248	negative regulation of protein metabolic process	5.92E-10	6.7E-8	2.06	3324	258	425	68	[A2M - alpha-2-macroglobulin, PARK2 - parkinson protein 2, e3 ubiquitin protein ligase (parkin), NCK1 - nck adaptor protein 1, SIN3A - sin3 transcription regulator family member a, RELA - v-rel avian reticuloendotheliosis viral oncogene homolog a, SET - set nuclear oncogene, ABL1 - c-abl oncogene 1, non-receptor tyrosine kinase, FLNA - filamin a, alpha, CTBP1 - c-terminal binding protein 1, PML -…
GO:0051252	regulation of RNA metabolic process	7.08E-10	7.92E-8	1.44	3324	977	425	180	[ZMYND8 - zinc finger, mynd-type containing 8, MED29 - mediator complex subunit 29, IKBKAP - inhibitor of kappa light polypeptide gene enhancer in b-cells, kinase complex-associated protein, CDK1 - cyclin-dependent kinase 1, NCK1 - nck adaptor protein 1, HSF1 - heat shock transcription factor 1, CDH1 - cadherin 1, type 1, e-cadherin (epithelial), SETDB1 - set domain, bifurcated 1, DDIT3 - dna-dam…
GO:0048585	negative regulation of response to stimulus	7.51E-10	8.29E-8	1.85	3324	368	425	87	[PRKAA2 - protein kinase, amp-activated, alpha 2 catalytic subunit, PRKAA1 - protein kinase, amp-activated, alpha 1 catalytic subunit, A2M - alpha-2-macroglobulin, HSPA1B - heat shock 70kda protein 1b, MAGI2 - membrane associated guanylate kinase, ww and pdz domain containing 2, SLC6A3 - solute carrier family 6 (neurotransmitter transporter), member 3, DDIT3 - dna-damage-inducible transcript 3, C…
GO:0001932	regulation of protein phosphorylation	7.69E-10	8.39E-8	1.79	3324	416	425	95	[PRKAA1 - protein kinase, amp-activated, alpha 1 catalytic subunit, PARK2 - parkinson protein 2, e3 ubiquitin protein ligase (parkin), WIPI1 - wd repeat domain, phosphoinositide interacting 1, CDK1 - cyclin-dependent kinase 1, PRKACA - protein kinase, camp-dependent, catalytic, alpha, NCK1 - nck adaptor protein 1, SYK - spleen tyrosine kinase, CDC42 - cell division cycle 42, APOA1 - apolipoprotei…
GO:0010605	negative regulation of macromolecule metabolic process	8.99E-10	9.68E-8	1.61	3324	612	425	126	[ZMYND8 - zinc finger, mynd-type containing 8, PARK2 - parkinson protein 2, e3 ubiquitin protein ligase (parkin), A2M - alpha-2-macroglobulin, NCK1 - nck adaptor protein 1, DDIT3 - dna-damage-inducible transcript 3, CDC42 - cell division cycle 42, PAX3 - paired box 3, SIN3A - sin3 transcription regulator family member a, TSC22D4 - tsc22 domain family, member 4, SET - set nuclear oncogene, NCOR1 -…
GO:0080090	regulation of primary metabolic process	9.19E-10	9.78E-8	1.30	3324	1500	425	250	[MED29 - mediator complex subunit 29, ZMYND8 - zinc finger, mynd-type containing 8, A2M - alpha-2-macroglobulin, NCK1 - nck adaptor protein 1, HSF1 - heat shock transcription factor 1, TSC22D4 - tsc22 domain family, member 4, RELA - v-rel avian reticuloendotheliosis viral oncogene homolog a, NCOR1 - nuclear receptor corepressor 1, ABL1 - c-abl oncogene 1, non-receptor tyrosine kinase, REL - v-rel…
GO:0050794	regulation of cellular process	9.59E-10	1.01E-7	1.17	3324	2319	425	348	[GFAP - glial fibrillary acidic protein, MED29 - mediator complex subunit 29, ZMYND8 - zinc finger, mynd-type containing 8, HSPA1B - heat shock 70kda protein 1b, A2M - alpha-2-macroglobulin, SPTAN1 - spectrin, alpha, non-erythrocytic 1, NCK1 - nck adaptor protein 1, LGALS8 - lectin, galactoside-binding, soluble, 8, HSF1 - heat shock transcription factor 1, TSC22D4 - tsc22 domain family, member 4,…
GO:2000112	regulation of cellular macromolecule biosynthetic process	1.13E-9	1.17E-7	1.42	3324	1039	425	188	[ZMYND8 - zinc finger, mynd-type containing 8, MED29 - mediator complex subunit 29, IKBKAP - inhibitor of kappa light polypeptide gene enhancer in b-cells, kinase complex-associated protein, CDK1 - cyclin-dependent kinase 1, NCK1 - nck adaptor protein 1, HSF1 - heat shock transcription factor 1, CDH1 - cadherin 1, type 1, e-cadherin (epithelial), SETDB1 - set domain, bifurcated 1, DDIT3 - dna-dam…
GO:0032879	regulation of localization	1.19E-9	1.22E-7	1.65	3324	550	425	116	[GFAP - glial fibrillary acidic protein, IKBKAP - inhibitor of kappa light polypeptide gene enhancer in b-cells, kinase complex-associated protein, MAGI2 - membrane associated guanylate kinase, ww and pdz domain containing 2, CDK1 - cyclin-dependent kinase 1, CDH1 - cadherin 1, type 1, e-cadherin (epithelial), APOA1 - apolipoprotein a-i, CDC42 - cell division cycle 42, SIN3A - sin3 transcription …
GO:0033554	cellular response to stress	1.29E-9	1.31E-7	1.75	3324	438	425	98	[DHX9 - deah (asp-glu-ala-his) box helicase 9, GFAP - glial fibrillary acidic protein, XIAP - x-linked inhibitor of apoptosis, CDK1 - cyclin-dependent kinase 1, HSF1 - heat shock transcription factor 1, DDIT3 - dna-damage-inducible transcript 3, APOA1 - apolipoprotein a-i, SIN3A - sin3 transcription regulator family member a, ABL1 - c-abl oncogene 1, non-receptor tyrosine kinase, DCTN1 - dynactin…
GO:0032386	regulation of intracellular transport	1.34E-9	1.34E-7	2.48	3324	142	425	45	[BAX - bcl2-associated x protein, NMT1 - n-myristoyltransferase 1, MDFI - myod family inhibitor, CDK1 - cyclin-dependent kinase 1, PRKACA - protein kinase, camp-dependent, catalytic, alpha, SYK - spleen tyrosine kinase, CDH1 - cadherin 1, type 1, e-cadherin (epithelial), SNCA - synuclein, alpha (non a4 component of amyloid precursor), CDC42 - cell division cycle 42, IER3 - immediate early respons…
GO:0051338	regulation of transferase activity	1.52E-9	1.51E-7	1.85	3324	355	425	84	[PRKAA1 - protein kinase, amp-activated, alpha 1 catalytic subunit, WIPI1 - wd repeat domain, phosphoinositide interacting 1, PRKACA - protein kinase, camp-dependent, catalytic, alpha, CDK1 - cyclin-dependent kinase 1, SYK - spleen tyrosine kinase, NCK1 - nck adaptor protein 1, APOA1 - apolipoprotein a-i, CDC42 - cell division cycle 42, DDIT3 - dna-damage-inducible transcript 3, APLP2 - amyloid b…
GO:0007166	cell surface receptor signaling pathway	1.81E-9	1.78E-7	1.48	3324	833	425	158	[MAGI2 - membrane associated guanylate kinase, ww and pdz domain containing 2, XIAP - x-linked inhibitor of apoptosis, CDK1 - cyclin-dependent kinase 1, NCK1 - nck adaptor protein 1, DDIT3 - dna-damage-inducible transcript 3, APOA1 - apolipoprotein a-i, CDC42 - cell division cycle 42, APLP2 - amyloid beta (a4) precursor-like protein 2, RELA - v-rel avian reticuloendotheliosis viral oncogene homol…
GO:0045595	regulation of cell differentiation	1.85E-9	1.79E-7	1.73	3324	453	425	100	[GFAP - glial fibrillary acidic protein, HSPA1B - heat shock 70kda protein 1b, MAGI2 - membrane associated guanylate kinase, ww and pdz domain containing 2, CDK1 - cyclin-dependent kinase 1, CDC42 - cell division cycle 42, RELA - v-rel avian reticuloendotheliosis viral oncogene homolog a, ABL1 - c-abl oncogene 1, non-receptor tyrosine kinase, PML - promyelocytic leukemia, PSEN1 - presenilin 1, SP…
GO:0043085	positive regulation of catalytic activity	1.96E-9	1.88E-7	1.74	3324	435	425	97	[MAGI2 - membrane associated guanylate kinase, ww and pdz domain containing 2, CDK1 - cyclin-dependent kinase 1, APOA1 - apolipoprotein a-i, DDIT3 - dna-damage-inducible transcript 3, CDC42 - cell division cycle 42, ABL1 - c-abl oncogene 1, non-receptor tyrosine kinase, DCTN1 - dynactin 1, PML - promyelocytic leukemia, PSEN1 - presenilin 1, PSEN2 - presenilin 2 (alzheimer disease 4), REST - re1-s…
GO:0031401	positive regulation of protein modification process	2.08E-9	1.97E-7	1.83	3324	363	425	85	[PRKAA1 - protein kinase, amp-activated, alpha 1 catalytic subunit, WIPI1 - wd repeat domain, phosphoinositide interacting 1, PRKACA - protein kinase, camp-dependent, catalytic, alpha, CDK1 - cyclin-dependent kinase 1, SYK - spleen tyrosine kinase, DDIT3 - dna-damage-inducible transcript 3, CDC42 - cell division cycle 42, NCOR1 - nuclear receptor corepressor 1, ABL1 - c-abl oncogene 1, non-recept…
GO:0009892	negative regulation of metabolic process	2.13E-9	2e-07	1.57	3324	659	425	132	[ZMYND8 - zinc finger, mynd-type containing 8, PARK2 - parkinson protein 2, e3 ubiquitin protein ligase (parkin), A2M - alpha-2-macroglobulin, NCK1 - nck adaptor protein 1, CDC42 - cell division cycle 42, DDIT3 - dna-damage-inducible transcript 3, PAX3 - paired box 3, SIN3A - sin3 transcription regulator family member a, TSC22D4 - tsc22 domain family, member 4, SET - set nuclear oncogene, NCOR1 -…
GO:0002682	regulation of immune system process	2.34E-9	2.17E-7	1.71	3324	461	425	101	[HSPA1B - heat shock 70kda protein 1b, A2M - alpha-2-macroglobulin, XIAP - x-linked inhibitor of apoptosis, CDK1 - cyclin-dependent kinase 1, NCK1 - nck adaptor protein 1, LGALS8 - lectin, galactoside-binding, soluble, 8, CDH1 - cadherin 1, type 1, e-cadherin (epithelial), APOA1 - apolipoprotein a-i, CDC42 - cell division cycle 42, SIN3A - sin3 transcription regulator family member a, RELA - v-re…
GO:0051173	positive regulation of nitrogen compound metabolic process	2.72E-9	2.5E-7	1.65	3324	525	425	111	[CDK1 - cyclin-dependent kinase 1, NCK1 - nck adaptor protein 1, HSF1 - heat shock transcription factor 1, CDH1 - cadherin 1, type 1, e-cadherin (epithelial), DDIT3 - dna-damage-inducible transcript 3, CDC42 - cell division cycle 42, PAX3 - paired box 3, SIN3A - sin3 transcription regulator family member a, RELA - v-rel avian reticuloendotheliosis viral oncogene homolog a, GTF2F2 - general transc…
GO:0001934	positive regulation of protein phosphorylation	3.52E-9	3.2E-7	1.95	3324	285	425	71	[PRKAA1 - protein kinase, amp-activated, alpha 1 catalytic subunit, WIPI1 - wd repeat domain, phosphoinositide interacting 1, PRKACA - protein kinase, camp-dependent, catalytic, alpha, CDK1 - cyclin-dependent kinase 1, SYK - spleen tyrosine kinase, CDC42 - cell division cycle 42, DDIT3 - dna-damage-inducible transcript 3, ABL1 - c-abl oncogene 1, non-receptor tyrosine kinase, DCTN1 - dynactin 1, …
GO:0050896	response to stimulus	3.61E-9	3.25E-7	1.23	3324	1853	425	292	[GFAP - glial fibrillary acidic protein, HSPA1B - heat shock 70kda protein 1b, A2M - alpha-2-macroglobulin, NCK1 - nck adaptor protein 1, HSF1 - heat shock transcription factor 1, TSC22D4 - tsc22 domain family, member 4, NCOR1 - nuclear receptor corepressor 1, RELA - v-rel avian reticuloendotheliosis viral oncogene homolog a, ABL1 - c-abl oncogene 1, non-receptor tyrosine kinase, STIP1 - stress-i…
GO:0045935	positive regulation of nucleobase-containing compound metabolic process	4.25E-9	3.79E-7	1.65	3324	516	425	109	[CDK1 - cyclin-dependent kinase 1, NCK1 - nck adaptor protein 1, HSF1 - heat shock transcription factor 1, CDH1 - cadherin 1, type 1, e-cadherin (epithelial), DDIT3 - dna-damage-inducible transcript 3, CDC42 - cell division cycle 42, PAX3 - paired box 3, SIN3A - sin3 transcription regulator family member a, RELA - v-rel avian reticuloendotheliosis viral oncogene homolog a, GTF2F2 - general transc…
GO:0042327	positive regulation of phosphorylation	4.35E-9	3.83E-7	1.93	3324	292	425	72	[PRKAA1 - protein kinase, amp-activated, alpha 1 catalytic subunit, WIPI1 - wd repeat domain, phosphoinositide interacting 1, PRKACA - protein kinase, camp-dependent, catalytic, alpha, CDK1 - cyclin-dependent kinase 1, SYK - spleen tyrosine kinase, CDC42 - cell division cycle 42, DDIT3 - dna-damage-inducible transcript 3, ABL1 - c-abl oncogene 1, non-receptor tyrosine kinase, DCTN1 - dynactin 1, …
GO:0051098	regulation of binding	4.73E-9	4.13E-7	2.71	3324	104	425	36	[BAX - bcl2-associated x protein, MDFI - myod family inhibitor, PRKACA - protein kinase, camp-dependent, catalytic, alpha, EDF1 - endothelial differentiation-related factor 1, JUN - jun proto-oncogene, CDC42 - cell division cycle 42, APLP2 - amyloid beta (a4) precursor-like protein 2, SIN3A - sin3 transcription regulator family member a, HMGB1 - high mobility group box 1, MEF2C - myocyte enhancer…
GO:0007165	signal transduction	4.81E-9	4.16E-7	1.33	3324	1321	425	224	[A2M - alpha-2-macroglobulin, NCK1 - nck adaptor protein 1, RELA - v-rel avian reticuloendotheliosis viral oncogene homolog a, NCOR1 - nuclear receptor corepressor 1, ABL1 - c-abl oncogene 1, non-receptor tyrosine kinase, PML - promyelocytic leukemia, LEP - leptin, NCAM1 - neural cell adhesion molecule 1, NCOA3 - nuclear receptor coactivator 3, SP1 - sp1 transcription factor, CFLAR - casp8 and fa…
GO:0045893	positive regulation of transcription, DNA-dependent	4.82E-9	4.12E-7	1.71	3324	448	425	98	[NCK1 - nck adaptor protein 1, HSF1 - heat shock transcription factor 1, CDH1 - cadherin 1, type 1, e-cadherin (epithelial), DDIT3 - dna-damage-inducible transcript 3, PAX3 - paired box 3, SIN3A - sin3 transcription regulator family member a, RELA - v-rel avian reticuloendotheliosis viral oncogene homolog a, REL - v-rel avian reticuloendotheliosis viral oncogene homolog, SPI1 - spleen focus formi…
GO:0019538	protein metabolic process	5.03E-9	4.26E-7	1.41	3324	984	425	178	[PARK2 - parkinson protein 2, e3 ubiquitin protein ligase (parkin), A2M - alpha-2-macroglobulin, HSPA1B - heat shock 70kda protein 1b, IKBKAP - inhibitor of kappa light polypeptide gene enhancer in b-cells, kinase complex-associated protein, CDK1 - cyclin-dependent kinase 1, PRSS1 - protease, serine, 1 (trypsin 1), HSF1 - heat shock transcription factor 1, CDH1 - cadherin 1, type 1, e-cadherin (e…
GO:2000026	regulation of multicellular organismal development	5.18E-9	4.35E-7	1.70	3324	461	425	100	[GFAP - glial fibrillary acidic protein, HSPA1B - heat shock 70kda protein 1b, MAGI2 - membrane associated guanylate kinase, ww and pdz domain containing 2, CDK1 - cyclin-dependent kinase 1, CDH1 - cadherin 1, type 1, e-cadherin (epithelial), DDIT3 - dna-damage-inducible transcript 3, APOA1 - apolipoprotein a-i, RELA - v-rel avian reticuloendotheliosis viral oncogene homolog a, PML - promyelocyti…
GO:0044699	single-organism process	5.23E-9	4.35E-7	1.13	3324	2602	425	376	[GFAP - glial fibrillary acidic protein, A2M - alpha-2-macroglobulin, SPTAN1 - spectrin, alpha, non-erythrocytic 1, EXOSC10 - exosome component 10, NCK1 - nck adaptor protein 1, LGALS8 - lectin, galactoside-binding, soluble, 8, HSF1 - heat shock transcription factor 1, NCOR1 - nuclear receptor corepressor 1, RELA - v-rel avian reticuloendotheliosis viral oncogene homolog a, CP - ceruloplasmin (fe…
GO:0006928	cellular component movement	5.62E-9	4.62E-7	1.77	3324	394	425	89	[SPTAN1 - spectrin, alpha, non-erythrocytic 1, CDK1 - cyclin-dependent kinase 1, NCK1 - nck adaptor protein 1, SYK - spleen tyrosine kinase, CDC42 - cell division cycle 42, APOA1 - apolipoprotein a-i, NUMB - numb homolog (drosophila), PAX3 - paired box 3, HMGB1 - high mobility group box 1, ABL1 - c-abl oncogene 1, non-receptor tyrosine kinase, DCTN1 - dynactin 1, MAPT - microtubule-associated pro…
GO:0051171	regulation of nitrogen compound metabolic process	6.47E-9	5.27E-7	1.36	3324	1168	425	203	[MED29 - mediator complex subunit 29, ZMYND8 - zinc finger, mynd-type containing 8, NCK1 - nck adaptor protein 1, HSF1 - heat shock transcription factor 1, TSC22D4 - tsc22 domain family, member 4, RELA - v-rel avian reticuloendotheliosis viral oncogene homolog a, NCOR1 - nuclear receptor corepressor 1, ABL1 - c-abl oncogene 1, non-receptor tyrosine kinase, REL - v-rel avian reticuloendotheliosis …
GO:0008152	metabolic process	7.86E-9	6.35E-7	1.20	3324	2047	425	314	[MED29 - mediator complex subunit 29, HSPA1B - heat shock 70kda protein 1b, A2M - alpha-2-macroglobulin, EXOSC10 - exosome component 10, HSF1 - heat shock transcription factor 1, TSC22D4 - tsc22 domain family, member 4, NCOR1 - nuclear receptor corepressor 1, RELA - v-rel avian reticuloendotheliosis viral oncogene homolog a, ABL1 - c-abl oncogene 1, non-receptor tyrosine kinase, REL - v-rel avian…
GO:0042176	regulation of protein catabolic process	8.51E-9	6.81E-7	2.66	3324	106	425	36	[TAF9 - taf9 rna polymerase ii, tata box binding protein (tbp)-associated factor, 32kda, PRKACA - protein kinase, camp-dependent, catalytic, alpha, CDC42 - cell division cycle 42, IER3 - immediate early response 3, MDM2 - mdm2 oncogene, e3 ubiquitin protein ligase, RELA - v-rel avian reticuloendotheliosis viral oncogene homolog a, EGFR - epidermal growth factor receptor, FLNA - filamin a, alpha, …
GO:0010562	positive regulation of phosphorus metabolic process	9.04E-9	7.17E-7	1.87	3324	314	425	75	[PRKAA1 - protein kinase, amp-activated, alpha 1 catalytic subunit, WIPI1 - wd repeat domain, phosphoinositide interacting 1, PRKACA - protein kinase, camp-dependent, catalytic, alpha, CDK1 - cyclin-dependent kinase 1, SYK - spleen tyrosine kinase, CDC42 - cell division cycle 42, DDIT3 - dna-damage-inducible transcript 3, ABL1 - c-abl oncogene 1, non-receptor tyrosine kinase, DCTN1 - dynactin 1, …
GO:0045937	positive regulation of phosphate metabolic process	9.04E-9	7.1E-7	1.87	3324	314	425	75	[PRKAA1 - protein kinase, amp-activated, alpha 1 catalytic subunit, WIPI1 - wd repeat domain, phosphoinositide interacting 1, PRKACA - protein kinase, camp-dependent, catalytic, alpha, CDK1 - cyclin-dependent kinase 1, SYK - spleen tyrosine kinase, CDC42 - cell division cycle 42, DDIT3 - dna-damage-inducible transcript 3, ABL1 - c-abl oncogene 1, non-receptor tyrosine kinase, DCTN1 - dynactin 1, …
GO:0009968	negative regulation of signal transduction	9.04E-9	7.04E-7	1.87	3324	314	425	75	[PRKAA2 - protein kinase, amp-activated, alpha 2 catalytic subunit, PRKAA1 - protein kinase, amp-activated, alpha 1 catalytic subunit, HSPA1B - heat shock 70kda protein 1b, MAGI2 - membrane associated guanylate kinase, ww and pdz domain containing 2, APOA1 - apolipoprotein a-i, CDC42 - cell division cycle 42, DDIT3 - dna-damage-inducible transcript 3, NUMB - numb homolog (drosophila), TLE1 - tran…
GO:0071704	organic substance metabolic process	1.03E-8	7.98E-7	1.21	3324	1983	425	306	[MED29 - mediator complex subunit 29, HSPA1B - heat shock 70kda protein 1b, A2M - alpha-2-macroglobulin, EXOSC10 - exosome component 10, HSF1 - heat shock transcription factor 1, TSC22D4 - tsc22 domain family, member 4, NCOR1 - nuclear receptor corepressor 1, RELA - v-rel avian reticuloendotheliosis viral oncogene homolog a, ABL1 - c-abl oncogene 1, non-receptor tyrosine kinase, REL - v-rel avian…
GO:0006917	induction of apoptosis	1.05E-8	8.02E-7	3.15	3324	67	425	27	[BAX - bcl2-associated x protein, BAD - bcl2-associated agonist of cell death, ERN1 - endoplasmic reticulum to nucleus signaling 1, TP53 - tumor protein p53, PML - promyelocytic leukemia, CASP6 - caspase 6, apoptosis-related cysteine peptidase, SPI1 - spleen focus forming virus (sffv) proviral integration oncogene, CASP7 - caspase 7, apoptosis-related cysteine peptidase, CASP4 - caspase 4, apopto…
GO:0012502	induction of programmed cell death	1.05E-8	7.95E-7	3.15	3324	67	425	27	[BAX - bcl2-associated x protein, BAD - bcl2-associated agonist of cell death, ERN1 - endoplasmic reticulum to nucleus signaling 1, TP53 - tumor protein p53, PML - promyelocytic leukemia, CASP6 - caspase 6, apoptosis-related cysteine peptidase, SPI1 - spleen focus forming virus (sffv) proviral integration oncogene, CASP7 - caspase 7, apoptosis-related cysteine peptidase, CASP4 - caspase 4, apopto…
GO:0051254	positive regulation of RNA metabolic process	1.06E-8	7.95E-7	1.67	3324	473	425	101	[NCK1 - nck adaptor protein 1, HSF1 - heat shock transcription factor 1, CDH1 - cadherin 1, type 1, e-cadherin (epithelial), DDIT3 - dna-damage-inducible transcript 3, PAX3 - paired box 3, SIN3A - sin3 transcription regulator family member a, RELA - v-rel avian reticuloendotheliosis viral oncogene homolog a, GTF2F2 - general transcription factor iif, polypeptide 2, 30kda, REL - v-rel avian reticu…
GO:0030154	cell differentiation	1.12E-8	8.33E-7	1.70	3324	436	425	95	[GFAP - glial fibrillary acidic protein, A2M - alpha-2-macroglobulin, ATP2B2 - atpase, ca++ transporting, plasma membrane 2, LGALS8 - lectin, galactoside-binding, soluble, 8, CDH1 - cadherin 1, type 1, e-cadherin (epithelial), CDC42 - cell division cycle 42, NUMB - numb homolog (drosophila), PAX3 - paired box 3, NCOR1 - nuclear receptor corepressor 1, ABL1 - c-abl oncogene 1, non-receptor tyrosin…
GO:0010648	negative regulation of cell communication	1.29E-8	9.51E-7	1.83	3324	334	425	78	[PRKAA2 - protein kinase, amp-activated, alpha 2 catalytic subunit, PRKAA1 - protein kinase, amp-activated, alpha 1 catalytic subunit, HSPA1B - heat shock 70kda protein 1b, MAGI2 - membrane associated guanylate kinase, ww and pdz domain containing 2, APOA1 - apolipoprotein a-i, CDC42 - cell division cycle 42, DDIT3 - dna-damage-inducible transcript 3, NUMB - numb homolog (drosophila), TLE1 - tran…
GO:0061024	membrane organization	1.46E-8	1.07E-6	2.29	3324	157	425	46	[PRKAG2 - protein kinase, amp-activated, gamma 2 non-catalytic subunit, PRKAA2 - protein kinase, amp-activated, alpha 2 catalytic subunit, BAX - bcl2-associated x protein, MAGI2 - membrane associated guanylate kinase, ww and pdz domain containing 2, UBA52 - ubiquitin a-52 residue ribosomal protein fusion product 1, NEK9 - nima-related kinase 9, RPS27A - ribosomal protein s27a, RANBP2 - ran bindin…
GO:0006461	protein complex assembly	1.75E-8	1.27E-6	1.96	3324	255	425	64	[PRKAA1 - protein kinase, amp-activated, alpha 1 catalytic subunit, IKBKAP - inhibitor of kappa light polypeptide gene enhancer in b-cells, kinase complex-associated protein, MAGI2 - membrane associated guanylate kinase, ww and pdz domain containing 2, CDK1 - cyclin-dependent kinase 1, NCK1 - nck adaptor protein 1, ATG16L1 - autophagy related 16-like 1 (s. cerevisiae), CDH1 - cadherin 1, type 1, …
GO:0002376	immune system process	1.84E-8	1.33E-6	1.56	3324	600	425	120	[DHX9 - deah (asp-glu-ala-his) box helicase 9, IKBKAP - inhibitor of kappa light polypeptide gene enhancer in b-cells, kinase complex-associated protein, CDK1 - cyclin-dependent kinase 1, NCK1 - nck adaptor protein 1, LGALS8 - lectin, galactoside-binding, soluble, 8, CDC42 - cell division cycle 42, SIN3A - sin3 transcription regulator family member a, NCOR1 - nuclear receptor corepressor 1, RELA …
GO:0023057	negative regulation of signaling	2.26E-8	1.62E-6	1.81	3324	332	425	77	[PRKAA2 - protein kinase, amp-activated, alpha 2 catalytic subunit, PRKAA1 - protein kinase, amp-activated, alpha 1 catalytic subunit, HSPA1B - heat shock 70kda protein 1b, MAGI2 - membrane associated guanylate kinase, ww and pdz domain containing 2, APOA1 - apolipoprotein a-i, CDC42 - cell division cycle 42, DDIT3 - dna-damage-inducible transcript 3, NUMB - numb homolog (drosophila), TLE1 - tran…
GO:0043549	regulation of kinase activity	2.64E-8	1.87E-6	1.78	3324	351	425	80	[PRKAA1 - protein kinase, amp-activated, alpha 1 catalytic subunit, WIPI1 - wd repeat domain, phosphoinositide interacting 1, PRKACA - protein kinase, camp-dependent, catalytic, alpha, CDK1 - cyclin-dependent kinase 1, SYK - spleen tyrosine kinase, NCK1 - nck adaptor protein 1, CDC42 - cell division cycle 42, DDIT3 - dna-damage-inducible transcript 3, APLP2 - amyloid beta (a4) precursor-like prot…
GO:0060284	regulation of cell development	2.91E-8	2.04E-6	2.01	3324	230	425	59	[GFAP - glial fibrillary acidic protein, MAGI2 - membrane associated guanylate kinase, ww and pdz domain containing 2, CDK1 - cyclin-dependent kinase 1, CDC42 - cell division cycle 42, NUMB - numb homolog (drosophila), NCOA1 - nuclear receptor coactivator 1, RELA - v-rel avian reticuloendotheliosis viral oncogene homolog a, CTNNA1 - catenin (cadherin-associated protein), alpha 1, 102kda, MAPT - m…
GO:0045087	innate immune response	3.01E-8	2.1E-6	1.88	3324	287	425	69	[DHX9 - deah (asp-glu-ala-his) box helicase 9, PRKACA - protein kinase, camp-dependent, catalytic, alpha, CDK1 - cyclin-dependent kinase 1, SYK - spleen tyrosine kinase, NCK1 - nck adaptor protein 1, CDC42 - cell division cycle 42, HMGB1 - high mobility group box 1, ADRBK1 - adrenergic, beta, receptor kinase 1, RELA - v-rel avian reticuloendotheliosis viral oncogene homolog a, ABL1 - c-abl oncoge…
GO:0016044	cellular membrane organization	3.6E-8	2.49E-6	2.26	3324	156	425	45	[PRKAG2 - protein kinase, amp-activated, gamma 2 non-catalytic subunit, PRKAA2 - protein kinase, amp-activated, alpha 2 catalytic subunit, BAX - bcl2-associated x protein, MAGI2 - membrane associated guanylate kinase, ww and pdz domain containing 2, UBA52 - ubiquitin a-52 residue ribosomal protein fusion product 1, NEK9 - nima-related kinase 9, RPS27A - ribosomal protein s27a, DLG4 - discs, large…
GO:0097193	intrinsic apoptotic signaling pathway	4.3E-8	2.95E-6	2.79	3324	84	425	30	[BAX - bcl2-associated x protein, NMT1 - n-myristoyltransferase 1, STK24 - serine/threonine kinase 24, XIAP - x-linked inhibitor of apoptosis, DDIT3 - dna-damage-inducible transcript 3, BAD - bcl2-associated agonist of cell death, TP53BP2 - tumor protein p53 binding protein, 2, TP53 - tumor protein p53, ABL1 - c-abl oncogene 1, non-receptor tyrosine kinase, CASP8 - caspase 8, apoptosis-related cy…
GO:0002576	platelet degranulation	4.31E-8	2.93E-6	3.81	3324	39	425	19	[A2M - alpha-2-macroglobulin, STXBP1 - syntaxin binding protein 1, TUBA4A - tubulin, alpha 4a, TGFB2 - transforming growth factor, beta 2, PPIA - peptidylprolyl isomerase a (cyclophilin a), TGFB1 - transforming growth factor, beta 1, ACTN4 - actinin, alpha 4, TF - transferrin, APOA1 - apolipoprotein a-i, ACTN2 - actinin, alpha 2, FLNA - filamin a, alpha, LYN - v-yes-1 yamaguchi sarcoma viral rela…
GO:0051347	positive regulation of transferase activity	4.52E-8	3.06E-6	2.00	3324	227	425	58	[PRKAA1 - protein kinase, amp-activated, alpha 1 catalytic subunit, WIPI1 - wd repeat domain, phosphoinositide interacting 1, PRKACA - protein kinase, camp-dependent, catalytic, alpha, CDK1 - cyclin-dependent kinase 1, SYK - spleen tyrosine kinase, APOA1 - apolipoprotein a-i, CDC42 - cell division cycle 42, DDIT3 - dna-damage-inducible transcript 3, DCTN1 - dynactin 1, PTK2B - protein tyrosine ki…
GO:0022607	cellular component assembly	5.73E-8	3.84E-6	1.63	3324	481	425	100	[PARK2 - parkinson protein 2, e3 ubiquitin protein ligase (parkin), IKBKAP - inhibitor of kappa light polypeptide gene enhancer in b-cells, kinase complex-associated protein, MAGI2 - membrane associated guanylate kinase, ww and pdz domain containing 2, CDK1 - cyclin-dependent kinase 1, NCK1 - nck adaptor protein 1, CDH1 - cadherin 1, type 1, e-cadherin (epithelial), APOA1 - apolipoprotein a-i, CD…
GO:0019219	regulation of nucleobase-containing compound metabolic process	6.24E-8	4.15E-6	1.34	3324	1137	425	195	[MED29 - mediator complex subunit 29, ZMYND8 - zinc finger, mynd-type containing 8, NCK1 - nck adaptor protein 1, HSF1 - heat shock transcription factor 1, TSC22D4 - tsc22 domain family, member 4, RELA - v-rel avian reticuloendotheliosis viral oncogene homolog a, NCOR1 - nuclear receptor corepressor 1, ABL1 - c-abl oncogene 1, non-receptor tyrosine kinase, REL - v-rel avian reticuloendotheliosis …
GO:0006955	immune response	6.35E-8	4.2E-6	1.71	3324	388	425	85	[DHX9 - deah (asp-glu-ala-his) box helicase 9, IKBKAP - inhibitor of kappa light polypeptide gene enhancer in b-cells, kinase complex-associated protein, CDK1 - cyclin-dependent kinase 1, PRKACA - protein kinase, camp-dependent, catalytic, alpha, SYK - spleen tyrosine kinase, NCK1 - nck adaptor protein 1, CDC42 - cell division cycle 42, HMGB1 - high mobility group box 1, ADRBK1 - adrenergic, beta…
GO:0050793	regulation of developmental process	6.56E-8	4.3E-6	1.54	3324	599	425	118	[GFAP - glial fibrillary acidic protein, HSPA1B - heat shock 70kda protein 1b, MAGI2 - membrane associated guanylate kinase, ww and pdz domain containing 2, CDK1 - cyclin-dependent kinase 1, CDH1 - cadherin 1, type 1, e-cadherin (epithelial), DDIT3 - dna-damage-inducible transcript 3, APOA1 - apolipoprotein a-i, CDC42 - cell division cycle 42, RELA - v-rel avian reticuloendotheliosis viral oncoge…
GO:0044238	primary metabolic process	6.6E-8	4.29E-6	1.20	3324	1933	425	297	[MED29 - mediator complex subunit 29, HSPA1B - heat shock 70kda protein 1b, A2M - alpha-2-macroglobulin, EXOSC10 - exosome component 10, HSF1 - heat shock transcription factor 1, TSC22D4 - tsc22 domain family, member 4, NCOR1 - nuclear receptor corepressor 1, RELA - v-rel avian reticuloendotheliosis viral oncogene homolog a, ABL1 - c-abl oncogene 1, non-receptor tyrosine kinase, REL - v-rel avian…
GO:0044087	regulation of cellular component biogenesis	7.09E-8	4.58E-6	2.23	3324	154	425	44	[BAX - bcl2-associated x protein, HSPA1B - heat shock 70kda protein 1b, PARK2 - parkinson protein 2, e3 ubiquitin protein ligase (parkin), RRN3 - rrn3 rna polymerase i transcription factor homolog (s. cerevisiae), PRKAA1 - protein kinase, amp-activated, alpha 1 catalytic subunit, SPTAN1 - spectrin, alpha, non-erythrocytic 1, PRKACA - protein kinase, camp-dependent, catalytic, alpha, NCK1 - nck ad…
GO:0010638	positive regulation of organelle organization	7.41E-8	4.75E-6	2.47	3324	114	425	36	[BAX - bcl2-associated x protein, NMT1 - n-myristoyltransferase 1, NCK1 - nck adaptor protein 1, PFN2 - profilin 2, NCK2 - nck adaptor protein 2, BAD - bcl2-associated agonist of cell death, TP53 - tumor protein p53, NCOR1 - nuclear receptor corepressor 1, MAPT - microtubule-associated protein tau, GRB2 - growth factor receptor-bound protein 2, ARF6 - adp-ribosylation factor 6, CASP8 - caspase 8,…
GO:0097485	neuron projection guidance	7.82E-8	4.98E-6	2.36	3324	129	425	39	[SPTAN1 - spectrin, alpha, non-erythrocytic 1, CDK1 - cyclin-dependent kinase 1, CRMP1 - collapsin response mediator protein 1, DLG4 - discs, large homolog 4 (drosophila), NCK1 - nck adaptor protein 1, CDC42 - cell division cycle 42, NUMB - numb homolog (drosophila), NCK2 - nck adaptor protein 2, PRNP - prion protein, MYH9 - myosin, heavy chain 9, non-muscle, EGFR - epidermal growth factor recept…
GO:0007411	axon guidance	7.82E-8	4.94E-6	2.36	3324	129	425	39	[SPTAN1 - spectrin, alpha, non-erythrocytic 1, CDK1 - cyclin-dependent kinase 1, CRMP1 - collapsin response mediator protein 1, DLG4 - discs, large homolog 4 (drosophila), NCK1 - nck adaptor protein 1, CDC42 - cell division cycle 42, NUMB - numb homolog (drosophila), NCK2 - nck adaptor protein 2, PRNP - prion protein, MYH9 - myosin, heavy chain 9, non-muscle, EGFR - epidermal growth factor recept…
GO:0045944	positive regulation of transcription from RNA polymerase II promoter	9.03E-8	5.67E-6	1.79	3324	324	425	74	[NCK1 - nck adaptor protein 1, HSF1 - heat shock transcription factor 1, DDIT3 - dna-damage-inducible transcript 3, PAX3 - paired box 3, HMGB1 - high mobility group box 1, SIN3A - sin3 transcription regulator family member a, NCOA1 - nuclear receptor coactivator 1, RELA - v-rel avian reticuloendotheliosis viral oncogene homolog a, SPI1 - spleen focus forming virus (sffv) proviral integration onco…
GO:0009894	regulation of catabolic process	9.73E-8	6.06E-6	1.90	3324	260	425	63	[PRKAA2 - protein kinase, amp-activated, alpha 2 catalytic subunit, PRKAA1 - protein kinase, amp-activated, alpha 1 catalytic subunit, PARK2 - parkinson protein 2, e3 ubiquitin protein ligase (parkin), PRKACA - protein kinase, camp-dependent, catalytic, alpha, CDC42 - cell division cycle 42, RELA - v-rel avian reticuloendotheliosis viral oncogene homolog a, NCOR1 - nuclear receptor corepressor 1,…
GO:0033674	positive regulation of kinase activity	9.85E-8	6.09E-6	1.97	3324	226	425	57	[PRKAA1 - protein kinase, amp-activated, alpha 1 catalytic subunit, WIPI1 - wd repeat domain, phosphoinositide interacting 1, PRKACA - protein kinase, camp-dependent, catalytic, alpha, CDK1 - cyclin-dependent kinase 1, SYK - spleen tyrosine kinase, CDC42 - cell division cycle 42, DDIT3 - dna-damage-inducible transcript 3, DCTN1 - dynactin 1, PTK2B - protein tyrosine kinase 2 beta, PSEN1 - preseni…
GO:0048869	cellular developmental process	1.13E-7	6.92E-6	1.52	3324	611	425	119	[GFAP - glial fibrillary acidic protein, A2M - alpha-2-macroglobulin, MAGI2 - membrane associated guanylate kinase, ww and pdz domain containing 2, CDK1 - cyclin-dependent kinase 1, LGALS8 - lectin, galactoside-binding, soluble, 8, CDH1 - cadherin 1, type 1, e-cadherin (epithelial), CDC42 - cell division cycle 42, PAX3 - paired box 3, NCOR1 - nuclear receptor corepressor 1, ABL1 - c-abl oncogene …
GO:0007169	transmembrane receptor protein tyrosine kinase signaling pathway	1.14E-7	6.96E-6	1.82	3324	296	425	69	[PRKAA2 - protein kinase, amp-activated, alpha 2 catalytic subunit, PRKAA1 - protein kinase, amp-activated, alpha 1 catalytic subunit, PRKACA - protein kinase, camp-dependent, catalytic, alpha, CDK1 - cyclin-dependent kinase 1, CDC42 - cell division cycle 42, ADRBK1 - adrenergic, beta, receptor kinase 1, RELA - v-rel avian reticuloendotheliosis viral oncogene homolog a, ABL1 - c-abl oncogene 1, n…
GO:0006357	regulation of transcription from RNA polymerase II promoter	1.36E-7	8.25E-6	1.56	3324	547	425	109	[ZMYND8 - zinc finger, mynd-type containing 8, IKBKAP - inhibitor of kappa light polypeptide gene enhancer in b-cells, kinase complex-associated protein, CDK1 - cyclin-dependent kinase 1, NCK1 - nck adaptor protein 1, HSF1 - heat shock transcription factor 1, DDIT3 - dna-damage-inducible transcript 3, PAX3 - paired box 3, SIN3A - sin3 transcription regulator family member a, NCOR1 - nuclear recep…
GO:0010720	positive regulation of cell development	1.43E-7	8.6E-6	2.91	3324	70	425	26	[GFAP - glial fibrillary acidic protein, CDC42 - cell division cycle 42, NUMB - numb homolog (drosophila), BAD - bcl2-associated agonist of cell death, RELA - v-rel avian reticuloendotheliosis viral oncogene homolog a, MAPT - microtubule-associated protein tau, LYN - v-yes-1 yamaguchi sarcoma viral related oncogene homolog, MAP1B - microtubule-associated protein 1b, NOTCH1 - notch 1, PPARG - pero…
GO:0051222	positive regulation of protein transport	1.43E-7	8.54E-6	2.91	3324	70	425	26	[PPID - peptidylprolyl isomerase d, PRKACA - protein kinase, camp-dependent, catalytic, alpha, CDK1 - cyclin-dependent kinase 1, PPIA - peptidylprolyl isomerase a (cyclophilin a), SYK - spleen tyrosine kinase, CDH1 - cadherin 1, type 1, e-cadherin (epithelial), CDC42 - cell division cycle 42, JUP - junction plakoglobin, MDM2 - mdm2 oncogene, e3 ubiquitin protein ligase, EGFR - epidermal growth fa…
GO:0042592	homeostatic process	1.44E-7	8.55E-6	1.84	3324	280	425	66	[PRKAA2 - protein kinase, amp-activated, alpha 2 catalytic subunit, RRN3 - rrn3 rna polymerase i transcription factor homolog (s. cerevisiae), PRKAA1 - protein kinase, amp-activated, alpha 1 catalytic subunit, ATP2B2 - atpase, ca++ transporting, plasma membrane 2, PRKACA - protein kinase, camp-dependent, catalytic, alpha, XIAP - x-linked inhibitor of apoptosis, CDH1 - cadherin 1, type 1, e-cadher…
GO:0045859	regulation of protein kinase activity	1.55E-7	9.14E-6	1.76	3324	334	425	75	[PRKAA1 - protein kinase, amp-activated, alpha 1 catalytic subunit, WIPI1 - wd repeat domain, phosphoinositide interacting 1, PRKACA - protein kinase, camp-dependent, catalytic, alpha, CDK1 - cyclin-dependent kinase 1, SYK - spleen tyrosine kinase, NCK1 - nck adaptor protein 1, CDC42 - cell division cycle 42, DDIT3 - dna-damage-inducible transcript 3, APLP2 - amyloid beta (a4) precursor-like prot…
GO:0051817	modification of morphology or physiology of other organism involved in symbiotic interaction	1.72E-7	1.01E-5	2.00	3324	207	425	53	[SYK - spleen tyrosine kinase, RELA - v-rel avian reticuloendotheliosis viral oncogene homolog a, CASP8 - caspase 8, apoptosis-related cysteine peptidase, CTBP1 - c-terminal binding protein 1, PML - promyelocytic leukemia, REST - re1-silencing transcription factor, FBLN1 - fibulin 1, SP1 - sp1 transcription factor, HLA-B - major histocompatibility complex, class i, b, SCARB1 - scavenger receptor …
GO:0031324	negative regulation of cellular metabolic process	1.78E-7	1.04E-5	1.50	3324	629	425	121	[ZMYND8 - zinc finger, mynd-type containing 8, PARK2 - parkinson protein 2, e3 ubiquitin protein ligase (parkin), NCK1 - nck adaptor protein 1, DDIT3 - dna-damage-inducible transcript 3, PAX3 - paired box 3, SIN3A - sin3 transcription regulator family member a, TSC22D4 - tsc22 domain family, member 4, SET - set nuclear oncogene, NCOR1 - nuclear receptor corepressor 1, RELA - v-rel avian reticuloe…
GO:0048584	positive regulation of response to stimulus	1.86E-7	1.07E-5	1.55	3324	550	425	109	[PARK2 - parkinson protein 2, e3 ubiquitin protein ligase (parkin), XIAP - x-linked inhibitor of apoptosis, CDK1 - cyclin-dependent kinase 1, NCK1 - nck adaptor protein 1, CDC42 - cell division cycle 42, SIN3A - sin3 transcription regulator family member a, RELA - v-rel avian reticuloendotheliosis viral oncogene homolog a, ABL1 - c-abl oncogene 1, non-receptor tyrosine kinase, REL - v-rel avian r…
GO:0045860	positive regulation of protein kinase activity	1.86E-7	1.07E-5	1.98	3324	213	425	54	[PRKAA1 - protein kinase, amp-activated, alpha 1 catalytic subunit, WIPI1 - wd repeat domain, phosphoinositide interacting 1, PRKACA - protein kinase, camp-dependent, catalytic, alpha, CDK1 - cyclin-dependent kinase 1, SYK - spleen tyrosine kinase, DDIT3 - dna-damage-inducible transcript 3, DCTN1 - dynactin 1, PTK2B - protein tyrosine kinase 2 beta, PSEN1 - presenilin 1, AKT1 - v-akt murine thymo…
GO:0032269	negative regulation of cellular protein metabolic process	1.9E-7	1.08E-5	1.94	3324	230	425	57	[PARK2 - parkinson protein 2, e3 ubiquitin protein ligase (parkin), NCK1 - nck adaptor protein 1, SIN3A - sin3 transcription regulator family member a, SET - set nuclear oncogene, ABL1 - c-abl oncogene 1, non-receptor tyrosine kinase, CTBP1 - c-terminal binding protein 1, PML - promyelocytic leukemia, PSEN1 - presenilin 1, SPI1 - spleen focus forming virus (sffv) proviral integration oncogene, PS…
GO:0016055	Wnt receptor signaling pathway	2.03E-7	1.15E-5	2.74	3324	80	425	28	[PRKAA2 - protein kinase, amp-activated, alpha 2 catalytic subunit, GRK5 - g protein-coupled receptor kinase 5, PRKAA1 - protein kinase, amp-activated, alpha 1 catalytic subunit, GRK6 - g protein-coupled receptor kinase 6, MAGI2 - membrane associated guanylate kinase, ww and pdz domain containing 2, XIAP - x-linked inhibitor of apoptosis, DDIT3 - dna-damage-inducible transcript 3, CDC42 - cell di…
GO:0010243	response to organonitrogen compound	2.26E-7	1.27E-5	1.81	3324	289	425	67	[PRKAA2 - protein kinase, amp-activated, alpha 2 catalytic subunit, PRKAA1 - protein kinase, amp-activated, alpha 1 catalytic subunit, PRKACA - protein kinase, camp-dependent, catalytic, alpha, CDK1 - cyclin-dependent kinase 1, SLC6A3 - solute carrier family 6 (neurotransmitter transporter), member 3, CDH1 - cadherin 1, type 1, e-cadherin (epithelial), SIN3A - sin3 transcription regulator family …
GO:0050776	regulation of immune response	2.3E-7	1.29E-5	1.74	3324	337	425	75	[A2M - alpha-2-macroglobulin, CDK1 - cyclin-dependent kinase 1, XIAP - x-linked inhibitor of apoptosis, SYK - spleen tyrosine kinase, NCK1 - nck adaptor protein 1, CDH1 - cadherin 1, type 1, e-cadherin (epithelial), CDC42 - cell division cycle 42, APOA1 - apolipoprotein a-i, SIN3A - sin3 transcription regulator family member a, RELA - v-rel avian reticuloendotheliosis viral oncogene homolog a, AB…
GO:0048856	anatomical structure development	2.35E-7	1.3E-5	1.44	3324	768	425	141	[GFAP - glial fibrillary acidic protein, PARK2 - parkinson protein 2, e3 ubiquitin protein ligase (parkin), MAGI2 - membrane associated guanylate kinase, ww and pdz domain containing 2, CDK1 - cyclin-dependent kinase 1, HSF1 - heat shock transcription factor 1, CDH1 - cadherin 1, type 1, e-cadherin (epithelial), CDC42 - cell division cycle 42, SETDB1 - set domain, bifurcated 1, APOA1 - apolipopro…
GO:0001666	response to hypoxia	2.43E-7	1.34E-5	2.44	3324	109	425	34	[UBQLN1 - ubiquilin 1, PRKAA1 - protein kinase, amp-activated, alpha 1 catalytic subunit, UBA52 - ubiquitin a-52 residue ribosomal protein fusion product 1, RPS27A - ribosomal protein s27a, ACTN4 - actinin, alpha 4, BAD - bcl2-associated agonist of cell death, ADAM17 - adam metallopeptidase domain 17, UBC - ubiquitin c, MDM2 - mdm2 oncogene, e3 ubiquitin protein ligase, UBB - ubiquitin b, TP53 - …
GO:0036293	response to decreased oxygen levels	2.43E-7	1.34E-5	2.44	3324	109	425	34	[UBQLN1 - ubiquilin 1, PRKAA1 - protein kinase, amp-activated, alpha 1 catalytic subunit, UBA52 - ubiquitin a-52 residue ribosomal protein fusion product 1, RPS27A - ribosomal protein s27a, ACTN4 - actinin, alpha 4, BAD - bcl2-associated agonist of cell death, ADAM17 - adam metallopeptidase domain 17, UBC - ubiquitin c, MDM2 - mdm2 oncogene, e3 ubiquitin protein ligase, UBB - ubiquitin b, TP53 - …
GO:0043281	regulation of cysteine-type endopeptidase activity involved in apoptotic process	2.54E-7	1.38E-5	2.61	3324	90	425	30	[BAX - bcl2-associated x protein, XIAP - x-linked inhibitor of apoptosis, CDH1 - cadherin 1, type 1, e-cadherin (epithelial), SNCA - synuclein, alpha (non a4 component of amyloid precursor), BAD - bcl2-associated agonist of cell death, HMGB1 - high mobility group box 1, MDM2 - mdm2 oncogene, e3 ubiquitin protein ligase, CASP8 - caspase 8, apoptosis-related cysteine peptidase, PML - promyelocytic …
GO:0023056	positive regulation of signaling	2.76E-7	1.5E-5	1.66	3324	400	425	85	[GFAP - glial fibrillary acidic protein, PRKAA1 - protein kinase, amp-activated, alpha 1 catalytic subunit, PARK2 - parkinson protein 2, e3 ubiquitin protein ligase (parkin), CDK1 - cyclin-dependent kinase 1, XIAP - x-linked inhibitor of apoptosis, SYK - spleen tyrosine kinase, CDC42 - cell division cycle 42, RELA - v-rel avian reticuloendotheliosis viral oncogene homolog a, CTNNA1 - catenin (cad…
GO:0006952	defense response	2.85E-7	1.53E-5	1.62	3324	438	425	91	[DHX9 - deah (asp-glu-ala-his) box helicase 9, CDK1 - cyclin-dependent kinase 1, PRKACA - protein kinase, camp-dependent, catalytic, alpha, NCK1 - nck adaptor protein 1, SYK - spleen tyrosine kinase, CDC42 - cell division cycle 42, HMGB1 - high mobility group box 1, ADRBK1 - adrenergic, beta, receptor kinase 1, RELA - v-rel avian reticuloendotheliosis viral oncogene homolog a, ABL1 - c-abl oncoge…
GO:0035821	modification of morphology or physiology of other organism	2.87E-7	1.53E-5	1.97	3324	210	425	53	[SYK - spleen tyrosine kinase, RELA - v-rel avian reticuloendotheliosis viral oncogene homolog a, CASP8 - caspase 8, apoptosis-related cysteine peptidase, CTBP1 - c-terminal binding protein 1, PML - promyelocytic leukemia, REST - re1-silencing transcription factor, FBLN1 - fibulin 1, SP1 - sp1 transcription factor, HLA-B - major histocompatibility complex, class i, b, SCARB1 - scavenger receptor …
GO:0030198	extracellular matrix organization	2.91E-7	1.55E-5	2.50	3324	100	425	32	[GFAP - glial fibrillary acidic protein, PRSS1 - protease, serine, 1 (trypsin 1), SNCA - synuclein, alpha (non a4 component of amyloid precursor), APLP2 - amyloid beta (a4) precursor-like protein 2, ADAM17 - adam metallopeptidase domain 17, FGF2 - fibroblast growth factor 2 (basic), EFEMP2 - egf containing fibulin-like extracellular matrix protein 2, COL1A2 - collagen, type i, alpha 2, COL4A1 - c…
GO:0043254	regulation of protein complex assembly	2.91E-7	1.54E-5	2.50	3324	100	425	32	[BAX - bcl2-associated x protein, RRN3 - rrn3 rna polymerase i transcription factor homolog (s. cerevisiae), SPTAN1 - spectrin, alpha, non-erythrocytic 1, NCK1 - nck adaptor protein 1, SNCA - synuclein, alpha (non a4 component of amyloid precursor), CDC42 - cell division cycle 42, PFN2 - profilin 2, NCK2 - nck adaptor protein 2, HMGB1 - high mobility group box 1, TP53 - tumor protein p53, MAPT - …
GO:0043062	extracellular structure organization	2.91E-7	1.53E-5	2.50	3324	100	425	32	[GFAP - glial fibrillary acidic protein, PRSS1 - protease, serine, 1 (trypsin 1), SNCA - synuclein, alpha (non a4 component of amyloid precursor), APLP2 - amyloid beta (a4) precursor-like protein 2, ADAM17 - adam metallopeptidase domain 17, FGF2 - fibroblast growth factor 2 (basic), EFEMP2 - egf containing fibulin-like extracellular matrix protein 2, COL1A2 - collagen, type i, alpha 2, COL4A1 - c…
GO:0009895	negative regulation of catabolic process	2.97E-7	1.55E-5	3.13	3324	55	425	22	[TAF9 - taf9 rna polymerase ii, tata box binding protein (tbp)-associated factor, 32kda, PRKAA1 - protein kinase, amp-activated, alpha 1 catalytic subunit, AKT1 - v-akt murine thymoma viral oncogene homolog 1, INS - insulin, IER3 - immediate early response 3, IL1B - interleukin 1, beta, HP - haptoglobin, FURIN - furin (paired basic amino acid cleaving enzyme), RELA - v-rel avian reticuloendotheli…
GO:0051094	positive regulation of developmental process	2.99E-7	1.55E-5	1.80	3324	291	425	67	[GFAP - glial fibrillary acidic protein, HSPA1B - heat shock 70kda protein 1b, CDK1 - cyclin-dependent kinase 1, SYK - spleen tyrosine kinase, CDC42 - cell division cycle 42, NUMB - numb homolog (drosophila), NCOA1 - nuclear receptor coactivator 1, RELA - v-rel avian reticuloendotheliosis viral oncogene homolog a, ABL1 - c-abl oncogene 1, non-receptor tyrosine kinase, MAPT - microtubule-associate…
GO:0045597	positive regulation of cell differentiation	3.06E-7	1.58E-5	1.96	3324	216	425	54	[GFAP - glial fibrillary acidic protein, HSPA1B - heat shock 70kda protein 1b, SYK - spleen tyrosine kinase, CDC42 - cell division cycle 42, NUMB - numb homolog (drosophila), NCOA1 - nuclear receptor coactivator 1, RELA - v-rel avian reticuloendotheliosis viral oncogene homolog a, ABL1 - c-abl oncogene 1, non-receptor tyrosine kinase, CTNNA1 - catenin (cadherin-associated protein), alpha 1, 102kd…
GO:0071560	cellular response to transforming growth factor beta stimulus	3.23E-7	1.66E-5	2.74	3324	77	425	27	[UBA52 - ubiquitin a-52 residue ribosomal protein fusion product 1, RPS27A - ribosomal protein s27a, JUN - jun proto-oncogene, CCNT1 - cyclin t1, UBC - ubiquitin c, UBB - ubiquitin b, TP53 - tumor protein p53, NCOR1 - nuclear receptor corepressor 1, COL1A2 - collagen, type i, alpha 2, MEF2C - myocyte enhancer factor 2c, PML - promyelocytic leukemia, MYC - v-myc avian myelocytomatosis viral oncoge…
GO:0070727	cellular macromolecule localization	3.23E-7	1.65E-5	2.74	3324	77	425	27	[BAX - bcl2-associated x protein, MAGI2 - membrane associated guanylate kinase, ww and pdz domain containing 2, EXOSC10 - exosome component 10, CDK1 - cyclin-dependent kinase 1, DLG4 - discs, large homolog 4 (drosophila), CDH1 - cadherin 1, type 1, e-cadherin (epithelial), CDC42 - cell division cycle 42, SIN3A - sin3 transcription regulator family member a, RPL11 - ribosomal protein l11, MDM2 - m…
GO:0044003	modification by symbiont of host morphology or physiology	3.81E-7	1.93E-5	2.01	3324	195	425	50	[SYK - spleen tyrosine kinase, RELA - v-rel avian reticuloendotheliosis viral oncogene homolog a, CASP8 - caspase 8, apoptosis-related cysteine peptidase, CTBP1 - c-terminal binding protein 1, PML - promyelocytic leukemia, FBLN1 - fibulin 1, SP1 - sp1 transcription factor, HLA-B - major histocompatibility complex, class i, b, SCARB1 - scavenger receptor class b, member 1, VIM - vimentin, CFLAR - …
GO:0045321	leukocyte activation	3.85E-7	1.94E-5	2.27	3324	131	425	38	[BAX - bcl2-associated x protein, NCK1 - nck adaptor protein 1, SYK - spleen tyrosine kinase, LGALS8 - lectin, galactoside-binding, soluble, 8, JUN - jun proto-oncogene, SNCA - synuclein, alpha (non a4 component of amyloid precursor), NCK2 - nck adaptor protein 2, ADAM17 - adam metallopeptidase domain 17, HMGB1 - high mobility group box 1, PIK3R1 - phosphoinositide-3-kinase, regulatory subunit 1 …
GO:1901698	response to nitrogen compound	3.96E-7	1.99E-5	1.78	3324	299	425	68	[PRKAA2 - protein kinase, amp-activated, alpha 2 catalytic subunit, PRKAA1 - protein kinase, amp-activated, alpha 1 catalytic subunit, PRKACA - protein kinase, camp-dependent, catalytic, alpha, CDK1 - cyclin-dependent kinase 1, SLC6A3 - solute carrier family 6 (neurotransmitter transporter), member 3, CDH1 - cadherin 1, type 1, e-cadherin (epithelial), SIN3A - sin3 transcription regulator family …
GO:0071559	response to transforming growth factor beta stimulus	4.36E-7	2.17E-5	2.71	3324	78	425	27	[UBA52 - ubiquitin a-52 residue ribosomal protein fusion product 1, RPS27A - ribosomal protein s27a, JUN - jun proto-oncogene, CCNT1 - cyclin t1, UBC - ubiquitin c, UBB - ubiquitin b, TP53 - tumor protein p53, NCOR1 - nuclear receptor corepressor 1, COL1A2 - collagen, type i, alpha 2, MEF2C - myocyte enhancer factor 2c, PML - promyelocytic leukemia, MYC - v-myc avian myelocytomatosis viral oncoge…
GO:0044260	cellular macromolecule metabolic process	5.7E-7	2.82E-5	1.23	3324	1625	425	255	[MED29 - mediator complex subunit 29, HSPA1B - heat shock 70kda protein 1b, EXOSC10 - exosome component 10, HSF1 - heat shock transcription factor 1, TSC22D4 - tsc22 domain family, member 4, NCOR1 - nuclear receptor corepressor 1, ABL1 - c-abl oncogene 1, non-receptor tyrosine kinase, REL - v-rel avian reticuloendotheliosis viral oncogene homolog, PML - promyelocytic leukemia, SPI1 - spleen focus…
GO:2000116	regulation of cysteine-type endopeptidase activity	5.71E-7	2.82E-5	2.52	3324	93	425	30	[BAX - bcl2-associated x protein, XIAP - x-linked inhibitor of apoptosis, CDH1 - cadherin 1, type 1, e-cadherin (epithelial), SNCA - synuclein, alpha (non a4 component of amyloid precursor), BAD - bcl2-associated agonist of cell death, HMGB1 - high mobility group box 1, MDM2 - mdm2 oncogene, e3 ubiquitin protein ligase, CASP8 - caspase 8, apoptosis-related cysteine peptidase, PML - promyelocytic …
GO:0019048	modulation by virus of host morphology or physiology	5.89E-7	2.89E-5	2.00	3324	192	425	49	[SYK - spleen tyrosine kinase, RELA - v-rel avian reticuloendotheliosis viral oncogene homolog a, CASP8 - caspase 8, apoptosis-related cysteine peptidase, CTBP1 - c-terminal binding protein 1, PML - promyelocytic leukemia, FBLN1 - fibulin 1, SP1 - sp1 transcription factor, HLA-B - major histocompatibility complex, class i, b, SCARB1 - scavenger receptor class b, member 1, VIM - vimentin, CFLAR - …
GO:0009653	anatomical structure morphogenesis	6.1E-7	2.97E-5	1.69	3324	357	425	77	[SYK - spleen tyrosine kinase, CDC42 - cell division cycle 42, PAX3 - paired box 3, TLE1 - transducin-like enhancer of split 1 (e(sp1) homolog, drosophila), RELA - v-rel avian reticuloendotheliosis viral oncogene homolog a, CTNNA1 - catenin (cadherin-associated protein), alpha 1, 102kda, FLNA - filamin a, alpha, MAP2 - microtubule-associated protein 2, PML - promyelocytic leukemia, PSEN1 - presen…
GO:0030168	platelet activation	6.35E-7	3.08E-5	2.35	3324	113	425	34	[A2M - alpha-2-macroglobulin, SHC1 - shc (src homology 2 domain containing) transforming protein 1, PPIA - peptidylprolyl isomerase a (cyclophilin a), SYK - spleen tyrosine kinase, ACTN4 - actinin, alpha 4, TF - transferrin, APOA1 - apolipoprotein a-i, ACTN2 - actinin, alpha 2, PIK3R1 - phosphoinositide-3-kinase, regulatory subunit 1 (alpha), COL1A2 - collagen, type i, alpha 2, GRB2 - growth fact…
GO:0038179	neurotrophin signaling pathway	6.43E-7	3.1E-5	2.04	3324	176	425	46	[UBA52 - ubiquitin a-52 residue ribosomal protein fusion product 1, CRKL - v-crk avian sarcoma virus ct10 oncogene homolog-like, MAGI2 - membrane associated guanylate kinase, ww and pdz domain containing 2, SHC1 - shc (src homology 2 domain containing) transforming protein 1, RPS27A - ribosomal protein s27a, CDK1 - cyclin-dependent kinase 1, PRKACA - protein kinase, camp-dependent, catalytic, alp…
GO:0033043	regulation of organelle organization	6.61E-7	3.17E-5	1.87	3324	238	425	57	[PARK2 - parkinson protein 2, e3 ubiquitin protein ligase (parkin), NMT1 - n-myristoyltransferase 1, SPTAN1 - spectrin, alpha, non-erythrocytic 1, NCK1 - nck adaptor protein 1, CDC42 - cell division cycle 42, PFN2 - profilin 2, SIN3A - sin3 transcription regulator family member a, SPAG5 - sperm associated antigen 5, NCOR1 - nuclear receptor corepressor 1, SET - set nuclear oncogene, ABL1 - c-abl …
GO:0009967	positive regulation of signal transduction	7.02E-7	3.35E-5	1.65	3324	383	425	81	[PRKAA1 - protein kinase, amp-activated, alpha 1 catalytic subunit, PARK2 - parkinson protein 2, e3 ubiquitin protein ligase (parkin), CDK1 - cyclin-dependent kinase 1, XIAP - x-linked inhibitor of apoptosis, SYK - spleen tyrosine kinase, CDC42 - cell division cycle 42, RELA - v-rel avian reticuloendotheliosis viral oncogene homolog a, CTNNA1 - catenin (cadherin-associated protein), alpha 1, 102k…
GO:0019220	regulation of phosphate metabolic process	7.16E-7	3.4E-5	1.52	3324	557	425	108	[PARK2 - parkinson protein 2, e3 ubiquitin protein ligase (parkin), MAGI2 - membrane associated guanylate kinase, ww and pdz domain containing 2, CDK1 - cyclin-dependent kinase 1, NCK1 - nck adaptor protein 1, DDIT3 - dna-damage-inducible transcript 3, APOA1 - apolipoprotein a-i, CDC42 - cell division cycle 42, APLP2 - amyloid beta (a4) precursor-like protein 2, ABL1 - c-abl oncogene 1, non-recep…
GO:0070482	response to oxygen levels	7.99E-7	3.77E-5	2.33	3324	114	425	34	[UBQLN1 - ubiquilin 1, PRKAA1 - protein kinase, amp-activated, alpha 1 catalytic subunit, UBA52 - ubiquitin a-52 residue ribosomal protein fusion product 1, RPS27A - ribosomal protein s27a, ACTN4 - actinin, alpha 4, BAD - bcl2-associated agonist of cell death, ADAM17 - adam metallopeptidase domain 17, UBC - ubiquitin c, MDM2 - mdm2 oncogene, e3 ubiquitin protein ligase, UBB - ubiquitin b, TP53 - …
GO:0002684	positive regulation of immune system process	8.67E-7	4.07E-5	1.79	3324	275	425	63	[CDK1 - cyclin-dependent kinase 1, SYK - spleen tyrosine kinase, NCK1 - nck adaptor protein 1, LGALS8 - lectin, galactoside-binding, soluble, 8, CDC42 - cell division cycle 42, SIN3A - sin3 transcription regulator family member a, RELA - v-rel avian reticuloendotheliosis viral oncogene homolog a, ABL1 - c-abl oncogene 1, non-receptor tyrosine kinase, CASP8 - caspase 8, apoptosis-related cysteine …
GO:0051174	regulation of phosphorus metabolic process	8.68E-7	4.05E-5	1.51	3324	559	425	108	[PARK2 - parkinson protein 2, e3 ubiquitin protein ligase (parkin), MAGI2 - membrane associated guanylate kinase, ww and pdz domain containing 2, CDK1 - cyclin-dependent kinase 1, NCK1 - nck adaptor protein 1, APOA1 - apolipoprotein a-i, DDIT3 - dna-damage-inducible transcript 3, CDC42 - cell division cycle 42, APLP2 - amyloid beta (a4) precursor-like protein 2, ABL1 - c-abl oncogene 1, non-recep…
GO:0050778	positive regulation of immune response	8.82E-7	4.09E-5	1.96	3324	200	425	50	[CDK1 - cyclin-dependent kinase 1, NCK1 - nck adaptor protein 1, SYK - spleen tyrosine kinase, CDC42 - cell division cycle 42, SIN3A - sin3 transcription regulator family member a, RELA - v-rel avian reticuloendotheliosis viral oncogene homolog a, ABL1 - c-abl oncogene 1, non-receptor tyrosine kinase, CASP8 - caspase 8, apoptosis-related cysteine peptidase, PSEN1 - presenilin 1, PSEN2 - presenili…
GO:0010647	positive regulation of cell communication	8.99E-7	4.15E-5	1.63	3324	404	425	84	[GFAP - glial fibrillary acidic protein, PRKAA1 - protein kinase, amp-activated, alpha 1 catalytic subunit, PARK2 - parkinson protein 2, e3 ubiquitin protein ligase (parkin), CDK1 - cyclin-dependent kinase 1, XIAP - x-linked inhibitor of apoptosis, SYK - spleen tyrosine kinase, CDC42 - cell division cycle 42, RELA - v-rel avian reticuloendotheliosis viral oncogene homolog a, CTNNA1 - catenin (cad…
GO:0051223	regulation of protein transport	9.62E-7	4.41E-5	2.25	3324	125	425	36	[PPID - peptidylprolyl isomerase d, MDFI - myod family inhibitor, CDK1 - cyclin-dependent kinase 1, PRKACA - protein kinase, camp-dependent, catalytic, alpha, PPIA - peptidylprolyl isomerase a (cyclophilin a), SYK - spleen tyrosine kinase, CDH1 - cadherin 1, type 1, e-cadherin (epithelial), CDC42 - cell division cycle 42, APOA1 - apolipoprotein a-i, JUP - junction plakoglobin, MDM2 - mdm2 oncogen…
GO:0048011	neurotrophin TRK receptor signaling pathway	9.97E-7	4.55E-5	2.03	3324	173	425	45	[CRKL - v-crk avian sarcoma virus ct10 oncogene homolog-like, UBA52 - ubiquitin a-52 residue ribosomal protein fusion product 1, RPS27A - ribosomal protein s27a, SHC1 - shc (src homology 2 domain containing) transforming protein 1, CDK1 - cyclin-dependent kinase 1, PRKACA - protein kinase, camp-dependent, catalytic, alpha, BAD - bcl2-associated agonist of cell death, ADAM17 - adam metallopeptidas…
GO:0080134	regulation of response to stress	1.05E-6	4.77E-5	1.65	3324	374	425	79	[A2M - alpha-2-macroglobulin, CDK1 - cyclin-dependent kinase 1, XIAP - x-linked inhibitor of apoptosis, SYK - spleen tyrosine kinase, APOA1 - apolipoprotein a-i, CDC42 - cell division cycle 42, SIN3A - sin3 transcription regulator family member a, NCOR1 - nuclear receptor corepressor 1, RELA - v-rel avian reticuloendotheliosis viral oncogene homolog a, ABL1 - c-abl oncogene 1, non-receptor tyrosi…
GO:0048878	chemical homeostasis	1.15E-6	5.19E-5	1.96	3324	196	425	49	[PRKAA2 - protein kinase, amp-activated, alpha 2 catalytic subunit, PRKAA1 - protein kinase, amp-activated, alpha 1 catalytic subunit, XIAP - x-linked inhibitor of apoptosis, PRKACA - protein kinase, camp-dependent, catalytic, alpha, ATP2B2 - atpase, ca++ transporting, plasma membrane 2, CDH1 - cadherin 1, type 1, e-cadherin (epithelial), APOA1 - apolipoprotein a-i, APLP2 - amyloid beta (a4) prec…
GO:0050817	coagulation	1.35E-6	6.07E-5	1.90	3324	214	425	52	[A2M - alpha-2-macroglobulin, ATP2B1 - atpase, ca++ transporting, plasma membrane 1, PRKACA - protein kinase, camp-dependent, catalytic, alpha, ATP2B2 - atpase, ca++ transporting, plasma membrane 2, SYK - spleen tyrosine kinase, APOA1 - apolipoprotein a-i, CDC42 - cell division cycle 42, SIN3A - sin3 transcription regulator family member a, ABL1 - c-abl oncogene 1, non-receptor tyrosine kinase, E…
GO:0007596	blood coagulation	1.35E-6	6.04E-5	1.90	3324	214	425	52	[A2M - alpha-2-macroglobulin, ATP2B1 - atpase, ca++ transporting, plasma membrane 1, PRKACA - protein kinase, camp-dependent, catalytic, alpha, ATP2B2 - atpase, ca++ transporting, plasma membrane 2, SYK - spleen tyrosine kinase, APOA1 - apolipoprotein a-i, CDC42 - cell division cycle 42, SIN3A - sin3 transcription regulator family member a, ABL1 - c-abl oncogene 1, non-receptor tyrosine kinase, E…
GO:0044767	single-organism developmental process	1.36E-6	6.05E-5	1.39	3324	824	425	146	[GFAP - glial fibrillary acidic protein, MAGI2 - membrane associated guanylate kinase, ww and pdz domain containing 2, CDK1 - cyclin-dependent kinase 1, HSF1 - heat shock transcription factor 1, CDH1 - cadherin 1, type 1, e-cadherin (epithelial), SETDB1 - set domain, bifurcated 1, APOA1 - apolipoprotein a-i, CDC42 - cell division cycle 42, APLP2 - amyloid beta (a4) precursor-like protein 2, PAX3 …
GO:0006464	cellular protein modification process	1.38E-6	6.1E-5	1.48	3324	604	425	114	[IKBKAP - inhibitor of kappa light polypeptide gene enhancer in b-cells, kinase complex-associated protein, PARK2 - parkinson protein 2, e3 ubiquitin protein ligase (parkin), HSF1 - heat shock transcription factor 1, APOA1 - apolipoprotein a-i, SIN3A - sin3 transcription regulator family member a, ABL1 - c-abl oncogene 1, non-receptor tyrosine kinase, PSEN1 - presenilin 1, PML - promyelocytic leu…
GO:0036211	protein modification process	1.38E-6	6.07E-5	1.48	3324	604	425	114	[IKBKAP - inhibitor of kappa light polypeptide gene enhancer in b-cells, kinase complex-associated protein, PARK2 - parkinson protein 2, e3 ubiquitin protein ligase (parkin), HSF1 - heat shock transcription factor 1, APOA1 - apolipoprotein a-i, SIN3A - sin3 transcription regulator family member a, ABL1 - c-abl oncogene 1, non-receptor tyrosine kinase, PSEN1 - presenilin 1, PML - promyelocytic leu…
GO:0043393	regulation of protein binding	1.39E-6	6.1E-5	2.99	3324	55	425	21	[BAX - bcl2-associated x protein, CDK5 - cyclin-dependent kinase 5, MAPK8 - mitogen-activated protein kinase 8, PRKACA - protein kinase, camp-dependent, catalytic, alpha, EPB41 - erythrocyte membrane protein band 4.1 (elliptocytosis 1, rh-linked), MAPK3 - mitogen-activated protein kinase 3, CDC42 - cell division cycle 42, APLP2 - amyloid beta (a4) precursor-like protein 2, CAV1 - caveolin 1, cave…
GO:0042493	response to drug	1.41E-6	6.13E-5	2.19	3324	132	425	37	[CDK1 - cyclin-dependent kinase 1, SLC6A3 - solute carrier family 6 (neurotransmitter transporter), member 3, JUN - jun proto-oncogene, CDH1 - cadherin 1, type 1, e-cadherin (epithelial), CENPF - centromere protein f, 350/400kda, SNCA - synuclein, alpha (non a4 component of amyloid precursor), APOA1 - apolipoprotein a-i, BAD - bcl2-associated agonist of cell death, ADAM17 - adam metallopeptidase …
GO:0018193	peptidyl-amino acid modification	1.41E-6	6.13E-5	2.01	3324	175	425	45	[TAF9 - taf9 rna polymerase ii, tata box binding protein (tbp)-associated factor, 32kda, PPID - peptidylprolyl isomerase d, TAF10 - taf10 rna polymerase ii, tata box binding protein (tbp)-associated factor, 30kda, PRKACA - protein kinase, camp-dependent, catalytic, alpha, PPIA - peptidylprolyl isomerase a (cyclophilin a), SYK - spleen tyrosine kinase, APOA1 - apolipoprotein a-i, PIN1 - peptidylpr…
GO:0031400	negative regulation of protein modification process	1.41E-6	6.1E-5	2.01	3324	175	425	45	[BAX - bcl2-associated x protein, PRKAG2 - protein kinase, amp-activated, gamma 2 non-catalytic subunit, PARK2 - parkinson protein 2, e3 ubiquitin protein ligase (parkin), UBA52 - ubiquitin a-52 residue ribosomal protein fusion product 1, RPS27A - ribosomal protein s27a, NCK1 - nck adaptor protein 1, JUN - jun proto-oncogene, SNCA - synuclein, alpha (non a4 component of amyloid precursor), PRNP -…
GO:0007179	transforming growth factor beta receptor signaling pathway	1.49E-6	6.39E-5	2.68	3324	73	425	25	[UBA52 - ubiquitin a-52 residue ribosomal protein fusion product 1, RPS27A - ribosomal protein s27a, JUN - jun proto-oncogene, CCNT1 - cyclin t1, UBC - ubiquitin c, UBB - ubiquitin b, TP53 - tumor protein p53, NCOR1 - nuclear receptor corepressor 1, COL1A2 - collagen, type i, alpha 2, PML - promyelocytic leukemia, MYC - v-myc avian myelocytomatosis viral oncogene homolog, RBL1 - retinoblastoma-li…
GO:0043523	regulation of neuron apoptotic process	1.65E-6	7.05E-5	2.61	3324	78	425	26	[BAX - bcl2-associated x protein, PARK2 - parkinson protein 2, e3 ubiquitin protein ligase (parkin), JUN - jun proto-oncogene, CDC42 - cell division cycle 42, SNCA - synuclein, alpha (non a4 component of amyloid precursor), SET - set nuclear oncogene, TP53 - tumor protein p53, CLN3 - ceroid-lipofuscinosis, neuronal 3, MEF2C - myocyte enhancer factor 2c, PSEN1 - presenilin 1, CASP7 - caspase 7, ap…
GO:0051701	interaction with host	1.67E-6	7.12E-5	1.92	3324	204	425	50	[SYK - spleen tyrosine kinase, RELA - v-rel avian reticuloendotheliosis viral oncogene homolog a, CASP8 - caspase 8, apoptosis-related cysteine peptidase, CTBP1 - c-terminal binding protein 1, PML - promyelocytic leukemia, FBLN1 - fibulin 1, SP1 - sp1 transcription factor, HLA-B - major histocompatibility complex, class i, b, SCARB1 - scavenger receptor class b, member 1, VIM - vimentin, CFLAR - …
GO:0001817	regulation of cytokine production	1.68E-6	7.09E-5	2.04	3324	165	425	43	[DHX9 - deah (asp-glu-ala-his) box helicase 9, UBA52 - ubiquitin a-52 residue ribosomal protein fusion product 1, RPS27A - ribosomal protein s27a, SYK - spleen tyrosine kinase, HSF1 - heat shock transcription factor 1, APOA1 - apolipoprotein a-i, DDIT3 - dna-damage-inducible transcript 3, PIN1 - peptidylprolyl cis/trans isomerase, nima-interacting 1, PRNP - prion protein, ADAM17 - adam metallopep…
GO:0051240	positive regulation of multicellular organismal process	1.75E-6	7.36E-5	1.85	3324	233	425	55	[GFAP - glial fibrillary acidic protein, DHX9 - deah (asp-glu-ala-his) box helicase 9, CDK1 - cyclin-dependent kinase 1, SYK - spleen tyrosine kinase, SLC6A3 - solute carrier family 6 (neurotransmitter transporter), member 3, HSF1 - heat shock transcription factor 1, DDIT3 - dna-damage-inducible transcript 3, RELA - v-rel avian reticuloendotheliosis viral oncogene homolog a, PML - promyelocytic l…
GO:0032502	developmental process	1.79E-6	7.5E-5	1.30	3324	1138	425	189	[GFAP - glial fibrillary acidic protein, A2M - alpha-2-macroglobulin, PARK2 - parkinson protein 2, e3 ubiquitin protein ligase (parkin), MAGI2 - membrane associated guanylate kinase, ww and pdz domain containing 2, CDK1 - cyclin-dependent kinase 1, HSF1 - heat shock transcription factor 1, LGALS8 - lectin, galactoside-binding, soluble, 8, CDH1 - cadherin 1, type 1, e-cadherin (epithelial), SETDB1…
GO:0007599	hemostasis	1.83E-6	7.64E-5	1.88	3324	216	425	52	[A2M - alpha-2-macroglobulin, ATP2B1 - atpase, ca++ transporting, plasma membrane 1, PRKACA - protein kinase, camp-dependent, catalytic, alpha, ATP2B2 - atpase, ca++ transporting, plasma membrane 2, SYK - spleen tyrosine kinase, APOA1 - apolipoprotein a-i, CDC42 - cell division cycle 42, SIN3A - sin3 transcription regulator family member a, ABL1 - c-abl oncogene 1, non-receptor tyrosine kinase, E…
GO:0051050	positive regulation of transport	1.86E-6	7.72E-5	1.93	3324	199	425	49	[MAGI2 - membrane associated guanylate kinase, ww and pdz domain containing 2, PRKACA - protein kinase, camp-dependent, catalytic, alpha, CDK1 - cyclin-dependent kinase 1, ATP2B2 - atpase, ca++ transporting, plasma membrane 2, SYK - spleen tyrosine kinase, CDH1 - cadherin 1, type 1, e-cadherin (epithelial), CDC42 - cell division cycle 42, ADRBK1 - adrenergic, beta, receptor kinase 1, FLNA - filam…
GO:0044237	cellular metabolic process	1.92E-6	7.92E-5	1.18	3324	1925	425	290	[MED29 - mediator complex subunit 29, HSPA1B - heat shock 70kda protein 1b, EXOSC10 - exosome component 10, HSF1 - heat shock transcription factor 1, TSC22D4 - tsc22 domain family, member 4, NCOR1 - nuclear receptor corepressor 1, RELA - v-rel avian reticuloendotheliosis viral oncogene homolog a, ABL1 - c-abl oncogene 1, non-receptor tyrosine kinase, REL - v-rel avian reticuloendotheliosis viral …
GO:0019216	regulation of lipid metabolic process	2.02E-6	8.29E-5	2.35	3324	103	425	31	[PRKAG2 - protein kinase, amp-activated, gamma 2 non-catalytic subunit, PRKAA2 - protein kinase, amp-activated, alpha 2 catalytic subunit, PRKAA1 - protein kinase, amp-activated, alpha 1 catalytic subunit, EDF1 - endothelial differentiation-related factor 1, SNCA - synuclein, alpha (non a4 component of amyloid precursor), APOA1 - apolipoprotein a-i, CDC42 - cell division cycle 42, PIK3R1 - phosph…
GO:0071822	protein complex subunit organization	2.08E-6	8.5E-5	1.63	3324	380	425	79	[GFAP - glial fibrillary acidic protein, PRKAA1 - protein kinase, amp-activated, alpha 1 catalytic subunit, IKBKAP - inhibitor of kappa light polypeptide gene enhancer in b-cells, kinase complex-associated protein, MAGI2 - membrane associated guanylate kinase, ww and pdz domain containing 2, CDK1 - cyclin-dependent kinase 1, NCK1 - nck adaptor protein 1, ATG16L1 - autophagy related 16-like 1 (s. …
GO:0009987	cellular process	2.1E-6	8.54E-5	1.07	3324	2956	425	404	[MED29 - mediator complex subunit 29, GFAP - glial fibrillary acidic protein, A2M - alpha-2-macroglobulin, SPTAN1 - spectrin, alpha, non-erythrocytic 1, EXOSC10 - exosome component 10, LGALS8 - lectin, galactoside-binding, soluble, 8, NCOR1 - nuclear receptor corepressor 1, CP - ceruloplasmin (ferroxidase), ABL1 - c-abl oncogene 1, non-receptor tyrosine kinase, PML - promyelocytic leukemia, SPI1 …
GO:0051604	protein maturation	2.5E-6	1.01E-4	3.20	3324	44	425	18	[UBA52 - ubiquitin a-52 residue ribosomal protein fusion product 1, RPS27A - ribosomal protein s27a, NGF - nerve growth factor (beta polypeptide), NCSTN - nicastrin, HSPD1 - heat shock 60kda protein 1 (chaperonin), UBC - ubiquitin c, FURIN - furin (paired basic amino acid cleaving enzyme), UBB - ubiquitin b, CALR - calreticulin, CLN3 - ceroid-lipofuscinosis, neuronal 3, PLAT - plasminogen activat…
GO:0034613	cellular protein localization	2.63E-6	1.06E-4	2.61	3324	75	425	25	[BAX - bcl2-associated x protein, MAGI2 - membrane associated guanylate kinase, ww and pdz domain containing 2, CDK1 - cyclin-dependent kinase 1, DLG4 - discs, large homolog 4 (drosophila), CDH1 - cadherin 1, type 1, e-cadherin (epithelial), CDC42 - cell division cycle 42, SIN3A - sin3 transcription regulator family member a, RPL11 - ribosomal protein l11, MDM2 - mdm2 oncogene, e3 ubiquitin prote…
GO:1901700	response to oxygen-containing compound	2.72E-6	1.09E-4	1.58	3324	427	425	86	[PRKAA2 - protein kinase, amp-activated, alpha 2 catalytic subunit, PRKAA1 - protein kinase, amp-activated, alpha 1 catalytic subunit, CDK1 - cyclin-dependent kinase 1, PRKACA - protein kinase, camp-dependent, catalytic, alpha, SLC6A3 - solute carrier family 6 (neurotransmitter transporter), member 3, HSF1 - heat shock transcription factor 1, CDH1 - cadherin 1, type 1, e-cadherin (epithelial), SI…
GO:1901214	regulation of neuron death	2.84E-6	1.14E-4	2.54	3324	80	425	26	[BAX - bcl2-associated x protein, PARK2 - parkinson protein 2, e3 ubiquitin protein ligase (parkin), JUN - jun proto-oncogene, CDC42 - cell division cycle 42, SNCA - synuclein, alpha (non a4 component of amyloid precursor), SET - set nuclear oncogene, TP53 - tumor protein p53, CLN3 - ceroid-lipofuscinosis, neuronal 3, MEF2C - myocyte enhancer factor 2c, PSEN1 - presenilin 1, CASP7 - caspase 7, ap…
GO:0007178	transmembrane receptor protein serine/threonine kinase signaling pathway	2.84E-6	1.13E-4	2.54	3324	80	425	26	[UBA52 - ubiquitin a-52 residue ribosomal protein fusion product 1, RPS27A - ribosomal protein s27a, JUN - jun proto-oncogene, CCNT1 - cyclin t1, UBC - ubiquitin c, UBB - ubiquitin b, TP53 - tumor protein p53, NCOR1 - nuclear receptor corepressor 1, COL1A2 - collagen, type i, alpha 2, PML - promyelocytic leukemia, MYC - v-myc avian myelocytomatosis viral oncogene homolog, RBL1 - retinoblastoma-li…
GO:0000165	MAPK cascade	3.11E-6	1.23E-4	2.43	3324	90	425	28	[UBA52 - ubiquitin a-52 residue ribosomal protein fusion product 1, CRKL - v-crk avian sarcoma virus ct10 oncogene homolog-like, RPS27A - ribosomal protein s27a, SHC1 - shc (src homology 2 domain containing) transforming protein 1, CDK1 - cyclin-dependent kinase 1, JUN - jun proto-oncogene, UBC - ubiquitin c, UBB - ubiquitin b, EGFR - epidermal growth factor receptor, MEF2C - myocyte enhancer fac…
GO:0071774	response to fibroblast growth factor stimulus	3.13E-6	1.23E-4	2.28	3324	110	425	32	[UBA52 - ubiquitin a-52 residue ribosomal protein fusion product 1, RPS27A - ribosomal protein s27a, SHC1 - shc (src homology 2 domain containing) transforming protein 1, PRKACA - protein kinase, camp-dependent, catalytic, alpha, CDK1 - cyclin-dependent kinase 1, SNCA - synuclein, alpha (non a4 component of amyloid precursor), BAD - bcl2-associated agonist of cell death, ADRBK1 - adrenergic, beta…
GO:0044344	cellular response to fibroblast growth factor stimulus	3.13E-6	1.23E-4	2.28	3324	110	425	32	[UBA52 - ubiquitin a-52 residue ribosomal protein fusion product 1, RPS27A - ribosomal protein s27a, SHC1 - shc (src homology 2 domain containing) transforming protein 1, PRKACA - protein kinase, camp-dependent, catalytic, alpha, CDK1 - cyclin-dependent kinase 1, SNCA - synuclein, alpha (non a4 component of amyloid precursor), BAD - bcl2-associated agonist of cell death, ADRBK1 - adrenergic, beta…
GO:0043412	macromolecule modification	3.23E-6	1.26E-4	1.44	3324	634	425	117	[IKBKAP - inhibitor of kappa light polypeptide gene enhancer in b-cells, kinase complex-associated protein, PARK2 - parkinson protein 2, e3 ubiquitin protein ligase (parkin), HSF1 - heat shock transcription factor 1, APOA1 - apolipoprotein a-i, SIN3A - sin3 transcription regulator family member a, ABL1 - c-abl oncogene 1, non-receptor tyrosine kinase, PSEN1 - presenilin 1, PML - promyelocytic leu…
GO:0002768	immune response-regulating cell surface receptor signaling pathway	3.27E-6	1.27E-4	1.96	3324	180	425	45	[BAX - bcl2-associated x protein, UBA52 - ubiquitin a-52 residue ribosomal protein fusion product 1, SHC1 - shc (src homology 2 domain containing) transforming protein 1, RPS27A - ribosomal protein s27a, CDK1 - cyclin-dependent kinase 1, NCK1 - nck adaptor protein 1, SYK - spleen tyrosine kinase, JUN - jun proto-oncogene, CDC42 - cell division cycle 42, BAD - bcl2-associated agonist of cell death…
GO:0051090	regulation of sequence-specific DNA binding transcription factor activity	3.66E-6	1.42E-4	2.00	3324	164	425	42	[UBA52 - ubiquitin a-52 residue ribosomal protein fusion product 1, RPS27A - ribosomal protein s27a, JUN - jun proto-oncogene, DDIT3 - dna-damage-inducible transcript 3, PRNP - prion protein, JUP - junction plakoglobin, UBC - ubiquitin c, TP53BP1 - tumor protein p53 binding protein 1, UBB - ubiquitin b, CAMK2A - calcium/calmodulin-dependent protein kinase ii alpha, RELA - v-rel avian reticuloendo…
GO:0002755	MyD88-dependent toll-like receptor signaling pathway	3.68E-6	1.42E-4	3.13	3324	45	425	18	[UBA52 - ubiquitin a-52 residue ribosomal protein fusion product 1, RPS6KA5 - ribosomal protein s6 kinase, 90kda, polypeptide 5, MAPK8 - mitogen-activated protein kinase 8, RPS27A - ribosomal protein s27a, CDK1 - cyclin-dependent kinase 1, MAPK3 - mitogen-activated protein kinase 3, MAPK1 - mitogen-activated protein kinase 1, JUN - jun proto-oncogene, HSPD1 - heat shock 60kda protein 1 (chaperoni…
GO:0051291	protein heterooligomerization	3.83E-6	1.47E-4	3.38	3324	37	425	16	[PRKAA1 - protein kinase, amp-activated, alpha 1 catalytic subunit, MAGI2 - membrane associated guanylate kinase, ww and pdz domain containing 2, VHL - von hippel-lindau tumor suppressor, e3 ubiquitin protein ligase, PRKCZ - protein kinase c, zeta, JUP - junction plakoglobin, SQSTM1 - sequestosome 1, IDE - insulin-degrading enzyme, COL1A2 - collagen, type i, alpha 2, GRB2 - growth factor receptor…
GO:0034166	toll-like receptor 10 signaling pathway	3.83E-6	1.47E-4	3.24	3324	41	425	17	[UBA52 - ubiquitin a-52 residue ribosomal protein fusion product 1, RPS6KA5 - ribosomal protein s6 kinase, 90kda, polypeptide 5, MAPK8 - mitogen-activated protein kinase 8, RPS27A - ribosomal protein s27a, CDK1 - cyclin-dependent kinase 1, MAPK3 - mitogen-activated protein kinase 3, MAPK1 - mitogen-activated protein kinase 1, JUN - jun proto-oncogene, UBC - ubiquitin c, NFKBIB - nuclear factor of…
GO:0034146	toll-like receptor 5 signaling pathway	3.83E-6	1.46E-4	3.24	3324	41	425	17	[UBA52 - ubiquitin a-52 residue ribosomal protein fusion product 1, RPS6KA5 - ribosomal protein s6 kinase, 90kda, polypeptide 5, MAPK8 - mitogen-activated protein kinase 8, RPS27A - ribosomal protein s27a, CDK1 - cyclin-dependent kinase 1, MAPK3 - mitogen-activated protein kinase 3, MAPK1 - mitogen-activated protein kinase 1, JUN - jun proto-oncogene, UBC - ubiquitin c, NFKBIB - nuclear factor of…
GO:0030522	intracellular receptor signaling pathway	4.02E-6	1.52E-4	2.32	3324	101	425	30	[UBA52 - ubiquitin a-52 residue ribosomal protein fusion product 1, RPS27A - ribosomal protein s27a, NCOA1 - nuclear receptor coactivator 1, UBC - ubiquitin c, UBB - ubiquitin b, RELA - v-rel avian reticuloendotheliosis viral oncogene homolog a, CASP8 - caspase 8, apoptosis-related cysteine peptidase, ESR1 - estrogen receptor 1, PML - promyelocytic leukemia, KAT5 - k(lysine) acetyltransferase 5, …
GO:0009314	response to radiation	4.33E-6	1.64E-4	1.99	3324	165	425	42	[BAX - bcl2-associated x protein, PPID - peptidylprolyl isomerase d, NMT1 - n-myristoyltransferase 1, LRP1 - low density lipoprotein receptor-related protein 1, JUN - jun proto-oncogene, LRP2 - low density lipoprotein receptor-related protein 2, APOA1 - apolipoprotein a-i, PIK3R1 - phosphoinositide-3-kinase, regulatory subunit 1 (alpha), MDM2 - mdm2 oncogene, e3 ubiquitin protein ligase, TP53BP2 …
GO:0022404	molting cycle process	4.39E-6	1.65E-4	3.91	3324	26	425	13	[NGFR - nerve growth factor receptor, TGFB2 - transforming growth factor, beta 2, AKT1 - v-akt murine thymoma viral oncogene homolog 1, CDC42 - cell division cycle 42, TP63 - tumor protein p63, RELA - v-rel avian reticuloendotheliosis viral oncogene homolog a, EGFR - epidermal growth factor receptor, BCL2 - b-cell cll/lymphoma 2, PSEN1 - presenilin 1, PSEN2 - presenilin 2 (alzheimer disease 4), A…
GO:0022405	hair cycle process	4.39E-6	1.65E-4	3.91	3324	26	425	13	[NGFR - nerve growth factor receptor, TGFB2 - transforming growth factor, beta 2, AKT1 - v-akt murine thymoma viral oncogene homolog 1, CDC42 - cell division cycle 42, TP63 - tumor protein p63, RELA - v-rel avian reticuloendotheliosis viral oncogene homolog a, EGFR - epidermal growth factor receptor, BCL2 - b-cell cll/lymphoma 2, PSEN1 - presenilin 1, PSEN2 - presenilin 2 (alzheimer disease 4), A…
GO:0002764	immune response-regulating signaling pathway	4.42E-6	1.65E-4	1.83	3324	222	425	52	[CDK1 - cyclin-dependent kinase 1, NCK1 - nck adaptor protein 1, SYK - spleen tyrosine kinase, CDC42 - cell division cycle 42, RELA - v-rel avian reticuloendotheliosis viral oncogene homolog a, ABL1 - c-abl oncogene 1, non-receptor tyrosine kinase, CASP8 - caspase 8, apoptosis-related cysteine peptidase, PSEN1 - presenilin 1, PSEN2 - presenilin 2 (alzheimer disease 4), FOXO3 - forkhead box o3, ML…
GO:0052547	regulation of peptidase activity	4.43E-6	1.64E-4	2.18	3324	122	425	34	[BAX - bcl2-associated x protein, XIAP - x-linked inhibitor of apoptosis, CDH1 - cadherin 1, type 1, e-cadherin (epithelial), SNCA - synuclein, alpha (non a4 component of amyloid precursor), BAD - bcl2-associated agonist of cell death, HMGB1 - high mobility group box 1, MDM2 - mdm2 oncogene, e3 ubiquitin protein ligase, CASP8 - caspase 8, apoptosis-related cysteine peptidase, PML - promyelocytic …
GO:0032388	positive regulation of intracellular transport	4.47E-6	1.65E-4	2.73	3324	63	425	22	[BAX - bcl2-associated x protein, CDK5 - cyclin-dependent kinase 5, CDK1 - cyclin-dependent kinase 1, PRKACA - protein kinase, camp-dependent, catalytic, alpha, TGFB1 - transforming growth factor, beta 1, TRIP6 - thyroid hormone receptor interactor 6, SYK - spleen tyrosine kinase, CDH1 - cadherin 1, type 1, e-cadherin (epithelial), CDC42 - cell division cycle 42, SNCA - synuclein, alpha (non a4 c…
GO:0010627	regulation of intracellular protein kinase cascade	4.59E-6	1.69E-4	1.65	3324	337	425	71	[PRKAA1 - protein kinase, amp-activated, alpha 1 catalytic subunit, PARK2 - parkinson protein 2, e3 ubiquitin protein ligase (parkin), MAGI2 - membrane associated guanylate kinase, ww and pdz domain containing 2, CDK1 - cyclin-dependent kinase 1, SYK - spleen tyrosine kinase, CDC42 - cell division cycle 42, TLE1 - transducin-like enhancer of split 1 (e(sp1) homolog, drosophila), NCOR1 - nuclear r…
GO:0046649	lymphocyte activation	4.93E-6	1.81E-4	2.27	3324	107	425	31	[BAX - bcl2-associated x protein, NCK1 - nck adaptor protein 1, LGALS8 - lectin, galactoside-binding, soluble, 8, NCK2 - nck adaptor protein 2, ADAM17 - adam metallopeptidase domain 17, PIK3R1 - phosphoinositide-3-kinase, regulatory subunit 1 (alpha), TP53 - tumor protein p53, NCOR1 - nuclear receptor corepressor 1, MEF2C - myocyte enhancer factor 2c, PTK2B - protein tyrosine kinase 2 beta, PSEN1…
GO:0065003	macromolecular complex assembly	5.01E-6	1.83E-4	1.64	3324	344	425	72	[PRKAA1 - protein kinase, amp-activated, alpha 1 catalytic subunit, IKBKAP - inhibitor of kappa light polypeptide gene enhancer in b-cells, kinase complex-associated protein, MAGI2 - membrane associated guanylate kinase, ww and pdz domain containing 2, CDK1 - cyclin-dependent kinase 1, NCK1 - nck adaptor protein 1, ATG16L1 - autophagy related 16-like 1 (s. cerevisiae), CDH1 - cadherin 1, type 1, …
GO:0050878	regulation of body fluid levels	5.36E-6	1.95E-4	1.78	3324	241	425	55	[A2M - alpha-2-macroglobulin, ATP2B1 - atpase, ca++ transporting, plasma membrane 1, PRKACA - protein kinase, camp-dependent, catalytic, alpha, ATP2B2 - atpase, ca++ transporting, plasma membrane 2, SYK - spleen tyrosine kinase, SLC6A3 - solute carrier family 6 (neurotransmitter transporter), member 3, CDH1 - cadherin 1, type 1, e-cadherin (epithelial), APOA1 - apolipoprotein a-i, CDC42 - cell di…
GO:0034097	response to cytokine stimulus	5.41E-6	1.96E-4	1.86	3324	206	425	49	[CAMK2A - calcium/calmodulin-dependent protein kinase ii alpha, RELA - v-rel avian reticuloendotheliosis viral oncogene homolog a, CASP8 - caspase 8, apoptosis-related cysteine peptidase, PTK2B - protein tyrosine kinase 2 beta, FLNB - filamin b, beta, PML - promyelocytic leukemia, CASP3 - caspase 3, apoptosis-related cysteine peptidase, NCAM1 - neural cell adhesion molecule 1, LEP - leptin, IFNB1…
GO:0035556	intracellular signal transduction	5.57E-6	2.01E-4	1.46	3324	566	425	106	[A2M - alpha-2-macroglobulin, XIAP - x-linked inhibitor of apoptosis, CDK1 - cyclin-dependent kinase 1, DDIT3 - dna-damage-inducible transcript 3, CDC42 - cell division cycle 42, SPAG5 - sperm associated antigen 5, RELA - v-rel avian reticuloendotheliosis viral oncogene homolog a, ABL1 - c-abl oncogene 1, non-receptor tyrosine kinase, PML - promyelocytic leukemia, PSEN1 - presenilin 1, PSEN2 - pr…
GO:0038124	toll-like receptor TLR6:TLR2 signaling pathway	5.69E-6	2.04E-4	3.17	3324	42	425	17	[UBA52 - ubiquitin a-52 residue ribosomal protein fusion product 1, RPS6KA5 - ribosomal protein s6 kinase, 90kda, polypeptide 5, MAPK8 - mitogen-activated protein kinase 8, RPS27A - ribosomal protein s27a, CDK1 - cyclin-dependent kinase 1, MAPK3 - mitogen-activated protein kinase 3, MAPK1 - mitogen-activated protein kinase 1, JUN - jun proto-oncogene, UBC - ubiquitin c, NFKBIB - nuclear factor of…
GO:0038123	toll-like receptor TLR1:TLR2 signaling pathway	5.69E-6	2.03E-4	3.17	3324	42	425	17	[UBA52 - ubiquitin a-52 residue ribosomal protein fusion product 1, RPS6KA5 - ribosomal protein s6 kinase, 90kda, polypeptide 5, MAPK8 - mitogen-activated protein kinase 8, RPS27A - ribosomal protein s27a, CDK1 - cyclin-dependent kinase 1, MAPK3 - mitogen-activated protein kinase 3, MAPK1 - mitogen-activated protein kinase 1, JUN - jun proto-oncogene, UBC - ubiquitin c, NFKBIB - nuclear factor of…
GO:0031329	regulation of cellular catabolic process	5.74E-6	2.04E-4	1.83	3324	218	425	51	[PRKAA2 - protein kinase, amp-activated, alpha 2 catalytic subunit, PARK2 - parkinson protein 2, e3 ubiquitin protein ligase (parkin), PRKAA1 - protein kinase, amp-activated, alpha 1 catalytic subunit, PRKACA - protein kinase, camp-dependent, catalytic, alpha, NCOR1 - nuclear receptor corepressor 1, ABL1 - c-abl oncogene 1, non-receptor tyrosine kinase, MAPT - microtubule-associated protein tau, …
GO:0006629	lipid metabolic process	5.87E-6	2.08E-4	1.82	3324	224	425	52	[PRKAA2 - protein kinase, amp-activated, alpha 2 catalytic subunit, PRKAA1 - protein kinase, amp-activated, alpha 1 catalytic subunit, PRKACA - protein kinase, camp-dependent, catalytic, alpha, SYK - spleen tyrosine kinase, APOA1 - apolipoprotein a-i, APLP2 - amyloid beta (a4) precursor-like protein 2, SIN3A - sin3 transcription regulator family member a, NCOA1 - nuclear receptor coactivator 1, N…
GO:0009725	response to hormone stimulus	6.02E-6	2.13E-4	1.70	3324	290	425	63	[PRKAA2 - protein kinase, amp-activated, alpha 2 catalytic subunit, PRKAA1 - protein kinase, amp-activated, alpha 1 catalytic subunit, PRKACA - protein kinase, camp-dependent, catalytic, alpha, CDK1 - cyclin-dependent kinase 1, APOA1 - apolipoprotein a-i, RELA - v-rel avian reticuloendotheliosis viral oncogene homolog a, CTNNA1 - catenin (cadherin-associated protein), alpha 1, 102kda, CASP8 - cas…
GO:0009411	response to UV	6.03E-6	2.12E-4	2.84	3324	55	425	20	[BAX - bcl2-associated x protein, PPID - peptidylprolyl isomerase d, MAPK8 - mitogen-activated protein kinase 8, AKT1 - v-akt murine thymoma viral oncogene homolog 1, TP63 - tumor protein p63, PIK3R1 - phosphoinositide-3-kinase, regulatory subunit 1 (alpha), MDM2 - mdm2 oncogene, e3 ubiquitin protein ligase, RELA - v-rel avian reticuloendotheliosis viral oncogene homolog a, TP53 - tumor protein p…
GO:0007173	epidermal growth factor receptor signaling pathway	6.21E-6	2.18E-4	2.12	3324	129	425	35	[UBA52 - ubiquitin a-52 residue ribosomal protein fusion product 1, RPS27A - ribosomal protein s27a, SHC1 - shc (src homology 2 domain containing) transforming protein 1, PRKACA - protein kinase, camp-dependent, catalytic, alpha, CDK1 - cyclin-dependent kinase 1, CDC42 - cell division cycle 42, NCK2 - nck adaptor protein 2, BAD - bcl2-associated agonist of cell death, ADAM17 - adam metallopeptida…
GO:0051091	positive regulation of sequence-specific DNA binding transcription factor activity	6.37E-6	2.22E-4	2.35	3324	93	425	28	[UBA52 - ubiquitin a-52 residue ribosomal protein fusion product 1, RPS27A - ribosomal protein s27a, JUP - junction plakoglobin, UBC - ubiquitin c, TP53BP1 - tumor protein p53 binding protein 1, CAMK2A - calcium/calmodulin-dependent protein kinase ii alpha, UBB - ubiquitin b, RELA - v-rel avian reticuloendotheliosis viral oncogene homolog a, ESR1 - estrogen receptor 1, CLU - clusterin, LRP8 - low…
GO:0052548	regulation of endopeptidase activity	6.93E-6	2.41E-4	2.17	3324	119	425	33	[BAX - bcl2-associated x protein, XIAP - x-linked inhibitor of apoptosis, CDH1 - cadherin 1, type 1, e-cadherin (epithelial), SNCA - synuclein, alpha (non a4 component of amyloid precursor), BAD - bcl2-associated agonist of cell death, HMGB1 - high mobility group box 1, MDM2 - mdm2 oncogene, e3 ubiquitin protein ligase, CASP8 - caspase 8, apoptosis-related cysteine peptidase, PML - promyelocytic …
GO:0009416	response to light stimulus	6.93E-6	2.4E-4	2.17	3324	119	425	33	[BAX - bcl2-associated x protein, PPID - peptidylprolyl isomerase d, NMT1 - n-myristoyltransferase 1, LRP1 - low density lipoprotein receptor-related protein 1, APOA1 - apolipoprotein a-i, LRP2 - low density lipoprotein receptor-related protein 2, MDM2 - mdm2 oncogene, e3 ubiquitin protein ligase, PIK3R1 - phosphoinositide-3-kinase, regulatory subunit 1 (alpha), TP53 - tumor protein p53, RELA - v…
GO:0010558	negative regulation of macromolecule biosynthetic process	7.06E-6	2.43E-4	1.55	3324	430	425	85	[ZMYND8 - zinc finger, mynd-type containing 8, DDIT3 - dna-damage-inducible transcript 3, PAX3 - paired box 3, HMGB1 - high mobility group box 1, SIN3A - sin3 transcription regulator family member a, TLE1 - transducin-like enhancer of split 1 (e(sp1) homolog, drosophila), TSC22D4 - tsc22 domain family, member 4, SET - set nuclear oncogene, NCOR1 - nuclear receptor corepressor 1, RELA - v-rel avia…
GO:0002253	activation of immune response	7.12E-6	2.45E-4	1.96	3324	168	425	42	[BAX - bcl2-associated x protein, UBA52 - ubiquitin a-52 residue ribosomal protein fusion product 1, RPS27A - ribosomal protein s27a, CDK1 - cyclin-dependent kinase 1, NCK1 - nck adaptor protein 1, SYK - spleen tyrosine kinase, JUN - jun proto-oncogene, CDC42 - cell division cycle 42, SIN3A - sin3 transcription regulator family member a, UBC - ubiquitin c, UBB - ubiquitin b, PIK3R1 - phosphoinosi…
GO:0038093	Fc receptor signaling pathway	7.24E-6	2.48E-4	2.04	3324	146	425	38	[UBA52 - ubiquitin a-52 residue ribosomal protein fusion product 1, RPS27A - ribosomal protein s27a, SHC1 - shc (src homology 2 domain containing) transforming protein 1, CDK1 - cyclin-dependent kinase 1, NCK1 - nck adaptor protein 1, SYK - spleen tyrosine kinase, JUN - jun proto-oncogene, CDC42 - cell division cycle 42, BAD - bcl2-associated agonist of cell death, UBC - ubiquitin c, UBB - ubiqui…
GO:0033036	macromolecule localization	7.26E-6	2.47E-4	2.20	3324	114	425	32	[BAX - bcl2-associated x protein, MAGI2 - membrane associated guanylate kinase, ww and pdz domain containing 2, EXOSC10 - exosome component 10, CDK1 - cyclin-dependent kinase 1, DLG4 - discs, large homolog 4 (drosophila), CDH1 - cadherin 1, type 1, e-cadherin (epithelial), CDC42 - cell division cycle 42, APOA1 - apolipoprotein a-i, SIN3A - sin3 transcription regulator family member a, SQSTM1 - se…
GO:0002757	immune response-activating signal transduction	7.26E-6	2.47E-4	1.99	3324	157	425	40	[BAX - bcl2-associated x protein, UBA52 - ubiquitin a-52 residue ribosomal protein fusion product 1, RPS27A - ribosomal protein s27a, CDK1 - cyclin-dependent kinase 1, NCK1 - nck adaptor protein 1, SYK - spleen tyrosine kinase, JUN - jun proto-oncogene, CDC42 - cell division cycle 42, UBC - ubiquitin c, PIK3R1 - phosphoinositide-3-kinase, regulatory subunit 1 (alpha), UBB - ubiquitin b, RELA - v-…
GO:1901617	organic hydroxy compound biosynthetic process	7.5E-6	2.54E-4	3.77	3324	27	425	13	[PRKAG2 - protein kinase, amp-activated, gamma 2 non-catalytic subunit, PRKAA2 - protein kinase, amp-activated, alpha 2 catalytic subunit, PRKAA1 - protein kinase, amp-activated, alpha 1 catalytic subunit, TGFB2 - transforming growth factor, beta 2, SLC6A3 - solute carrier family 6 (neurotransmitter transporter), member 3, TH - tyrosine hydroxylase, LCAT - lecithin-cholesterol acyltransferase, SN…
GO:0038127	ERBB signaling pathway	7.51E-6	2.53E-4	2.11	3324	130	425	35	[UBA52 - ubiquitin a-52 residue ribosomal protein fusion product 1, RPS27A - ribosomal protein s27a, SHC1 - shc (src homology 2 domain containing) transforming protein 1, PRKACA - protein kinase, camp-dependent, catalytic, alpha, CDK1 - cyclin-dependent kinase 1, CDC42 - cell division cycle 42, NCK2 - nck adaptor protein 2, BAD - bcl2-associated agonist of cell death, ADAM17 - adam metallopeptida…
GO:0090316	positive regulation of intracellular protein transport	7.65E-6	2.57E-4	3.00	3324	47	425	18	[CDK5 - cyclin-dependent kinase 5, CDK1 - cyclin-dependent kinase 1, PRKACA - protein kinase, camp-dependent, catalytic, alpha, TRIP6 - thyroid hormone receptor interactor 6, TGFB1 - transforming growth factor, beta 1, CDH1 - cadherin 1, type 1, e-cadherin (epithelial), CDC42 - cell division cycle 42, JUP - junction plakoglobin, IL1B - interleukin 1, beta, MDM2 - mdm2 oncogene, e3 ubiquitin prote…
GO:0006468	protein phosphorylation	7.99E-6	2.67E-4	1.76	3324	244	425	55	[PRKAA2 - protein kinase, amp-activated, alpha 2 catalytic subunit, PRKAA1 - protein kinase, amp-activated, alpha 1 catalytic subunit, IKBKAP - inhibitor of kappa light polypeptide gene enhancer in b-cells, kinase complex-associated protein, PRKACA - protein kinase, camp-dependent, catalytic, alpha, SYK - spleen tyrosine kinase, HSF1 - heat shock transcription factor 1, ADRBK1 - adrenergic, beta,…
GO:0010629	negative regulation of gene expression	8.3E-6	2.76E-4	1.57	3324	393	425	79	[ZMYND8 - zinc finger, mynd-type containing 8, CDC42 - cell division cycle 42, DDIT3 - dna-damage-inducible transcript 3, PAX3 - paired box 3, SIN3A - sin3 transcription regulator family member a, HMGB1 - high mobility group box 1, TLE1 - transducin-like enhancer of split 1 (e(sp1) homolog, drosophila), TSC22D4 - tsc22 domain family, member 4, SET - set nuclear oncogene, NCOR1 - nuclear receptor …
GO:0034134	toll-like receptor 2 signaling pathway	8.32E-6	2.76E-4	3.09	3324	43	425	17	[UBA52 - ubiquitin a-52 residue ribosomal protein fusion product 1, RPS6KA5 - ribosomal protein s6 kinase, 90kda, polypeptide 5, MAPK8 - mitogen-activated protein kinase 8, RPS27A - ribosomal protein s27a, CDK1 - cyclin-dependent kinase 1, MAPK3 - mitogen-activated protein kinase 3, MAPK1 - mitogen-activated protein kinase 1, JUN - jun proto-oncogene, UBC - ubiquitin c, NFKBIB - nuclear factor of…
GO:0009890	negative regulation of biosynthetic process	8.54E-6	2.82E-4	1.52	3324	458	425	89	[ZMYND8 - zinc finger, mynd-type containing 8, PRKAA1 - protein kinase, amp-activated, alpha 1 catalytic subunit, DDIT3 - dna-damage-inducible transcript 3, PAX3 - paired box 3, HMGB1 - high mobility group box 1, SIN3A - sin3 transcription regulator family member a, TLE1 - transducin-like enhancer of split 1 (e(sp1) homolog, drosophila), TSC22D4 - tsc22 domain family, member 4, SET - set nuclear …
GO:0045892	negative regulation of transcription, DNA-dependent	8.73E-6	2.87E-4	1.59	3324	368	425	75	[ZMYND8 - zinc finger, mynd-type containing 8, DDIT3 - dna-damage-inducible transcript 3, PAX3 - paired box 3, HMGB1 - high mobility group box 1, SIN3A - sin3 transcription regulator family member a, TLE1 - transducin-like enhancer of split 1 (e(sp1) homolog, drosophila), TSC22D4 - tsc22 domain family, member 4, RELA - v-rel avian reticuloendotheliosis viral oncogene homolog a, NCOR1 - nuclear re…
GO:0006996	organelle organization	8.84E-6	2.9E-4	1.43	3324	612	425	112	[GFAP - glial fibrillary acidic protein, CDK1 - cyclin-dependent kinase 1, CDC42 - cell division cycle 42, SPAG5 - sperm associated antigen 5, SET - set nuclear oncogene, NCOR1 - nuclear receptor corepressor 1, ABL1 - c-abl oncogene 1, non-receptor tyrosine kinase, DCTN1 - dynactin 1, FLNA - filamin a, alpha, FLNB - filamin b, beta, PML - promyelocytic leukemia, PSEN1 - presenilin 1, SPI1 - splee…
GO:0001836	release of cytochrome c from mitochondria	8.9E-6	2.91E-4	4.60	3324	17	425	10	[TP53 - tumor protein p53, BAX - bcl2-associated x protein, BCL2 - b-cell cll/lymphoma 2, CASP7 - caspase 7, apoptosis-related cysteine peptidase, BCL2L1 - bcl2-like 1, JUN - jun proto-oncogene, SMAD3 - smad family member 3, CLU - clusterin, CASP3 - caspase 3, apoptosis-related cysteine peptidase, MYC - v-myc avian myelocytomatosis viral oncogene homolog]
GO:0007220	Notch receptor processing	8.9E-6	2.9E-4	4.60	3324	17	425	10	[UBA52 - ubiquitin a-52 residue ribosomal protein fusion product 1, RPS27A - ribosomal protein s27a, PSEN1 - presenilin 1, PSEN2 - presenilin 2 (alzheimer disease 4), NCSTN - nicastrin, NOTCH1 - notch 1, UBC - ubiquitin c, NOTCH2 - notch 2, UBB - ubiquitin b, DLL1 - delta-like 1 (drosophila)]
GO:0044710	single-organism metabolic process	9.26E-6	0.0003	1.46	3324	545	425	102	[PRSS1 - protease, serine, 1 (trypsin 1), APOA1 - apolipoprotein a-i, CDC42 - cell division cycle 42, APLP2 - amyloid beta (a4) precursor-like protein 2, SIN3A - sin3 transcription regulator family member a, NCOR1 - nuclear receptor corepressor 1, RELA - v-rel avian reticuloendotheliosis viral oncogene homolog a, LEP - leptin, MMP2 - matrix metallopeptidase 2 (gelatinase a, 72kda gelatinase, 72kd…
GO:0031175	neuron projection development	9.55E-6	3.09E-4	2.86	3324	52	425	19	[GFAP - glial fibrillary acidic protein, CDK5 - cyclin-dependent kinase 5, BDNF - brain-derived neurotrophic factor, RAB11A - rab11a, member ras oncogene family, NGF - nerve growth factor (beta polypeptide), RB1 - retinoblastoma 1, CDH1 - cadherin 1, type 1, e-cadherin (epithelial), JUN - jun proto-oncogene, APOA1 - apolipoprotein a-i, HMGB1 - high mobility group box 1, PHGDH - phosphoglycerate d…
GO:0051641	cellular localization	9.87E-6	3.18E-4	2.27	3324	100	425	29	[BAX - bcl2-associated x protein, MAGI2 - membrane associated guanylate kinase, ww and pdz domain containing 2, EXOSC10 - exosome component 10, CDK1 - cyclin-dependent kinase 1, DLG4 - discs, large homolog 4 (drosophila), CDH1 - cadherin 1, type 1, e-cadherin (epithelial), CDC42 - cell division cycle 42, SIN3A - sin3 transcription regulator family member a, RPL11 - ribosomal protein l11, MDM2 - m…
GO:0009896	positive regulation of catabolic process	1e-05	3.21E-4	2.39	3324	85	425	26	[PRKAA2 - protein kinase, amp-activated, alpha 2 catalytic subunit, PRKAA1 - protein kinase, amp-activated, alpha 1 catalytic subunit, IER3 - immediate early response 3, BAD - bcl2-associated agonist of cell death, MDM2 - mdm2 oncogene, e3 ubiquitin protein ligase, PSEN1 - presenilin 1, CLU - clusterin, APC - adenomatous polyposis coli, ATG14 - autophagy related 14, PIAS1 - protein inhibitor of a…
GO:0030162	regulation of proteolysis	1e-05	3.2E-4	2.31	3324	95	425	28	[TAF9 - taf9 rna polymerase ii, tata box binding protein (tbp)-associated factor, 32kda, PRKACA - protein kinase, camp-dependent, catalytic, alpha, BAD - bcl2-associated agonist of cell death, MDM2 - mdm2 oncogene, e3 ubiquitin protein ligase, PLAT - plasminogen activator, tissue, CLN3 - ceroid-lipofuscinosis, neuronal 3, CASP8 - caspase 8, apoptosis-related cysteine peptidase, PTK2B - protein ty…
GO:0044419	interspecies interaction between organisms	1.04E-5	3.31E-4	1.60	3324	357	425	73	[NMT1 - n-myristoyltransferase 1, SYK - spleen tyrosine kinase, RPL11 - ribosomal protein l11, RELA - v-rel avian reticuloendotheliosis viral oncogene homolog a, GTF2F2 - general transcription factor iif, polypeptide 2, 30kda, CASP8 - caspase 8, apoptosis-related cysteine peptidase, CTBP1 - c-terminal binding protein 1, PML - promyelocytic leukemia, REST - re1-silencing transcription factor, FBLN…
GO:2001233	regulation of apoptotic signaling pathway	1.08E-5	3.43E-4	2.16	3324	116	425	32	[TAF9 - taf9 rna polymerase ii, tata box binding protein (tbp)-associated factor, 32kda, BAX - bcl2-associated x protein, PARK2 - parkinson protein 2, e3 ubiquitin protein ligase (parkin), HSPA1B - heat shock 70kda protein 1b, NMT1 - n-myristoyltransferase 1, BAD - bcl2-associated agonist of cell death, TP53 - tumor protein p53, RELA - v-rel avian reticuloendotheliosis viral oncogene homolog a, C…
GO:0051649	establishment of localization in cell	1.1E-5	3.46E-4	1.49	3324	487	425	93	[PRKAA2 - protein kinase, amp-activated, alpha 2 catalytic subunit, A2M - alpha-2-macroglobulin, MAGI2 - membrane associated guanylate kinase, ww and pdz domain containing 2, SYK - spleen tyrosine kinase, CDC42 - cell division cycle 42, APOA1 - apolipoprotein a-i, RPL11 - ribosomal protein l11, SET - set nuclear oncogene, DCTN1 - dynactin 1, MAPT - microtubule-associated protein tau, FLNA - filam…
GO:0009605	response to external stimulus	1.14E-5	3.6E-4	1.69	3324	277	425	60	[PRKAA2 - protein kinase, amp-activated, alpha 2 catalytic subunit, PRKAA1 - protein kinase, amp-activated, alpha 1 catalytic subunit, NMT1 - n-myristoyltransferase 1, ATP2B2 - atpase, ca++ transporting, plasma membrane 2, SYK - spleen tyrosine kinase, APOA1 - apolipoprotein a-i, HMGB1 - high mobility group box 1, NCOA1 - nuclear receptor coactivator 1, RELA - v-rel avian reticuloendotheliosis vi…
GO:0032940	secretion by cell	1.16E-5	3.65E-4	2.09	3324	127	425	34	[A2M - alpha-2-macroglobulin, NSF - n-ethylmaleimide-sensitive factor, PPIA - peptidylprolyl isomerase a (cyclophilin a), SYK - spleen tyrosine kinase, ACTN4 - actinin, alpha 4, TF - transferrin, APOA1 - apolipoprotein a-i, ACTN2 - actinin, alpha 2, LYN - v-yes-1 yamaguchi sarcoma viral related oncogene homolog, FLNA - filamin a, alpha, CLU - clusterin, APBA1 - amyloid beta (a4) precursor protein…
GO:0008543	fibroblast growth factor receptor signaling pathway	1.18E-5	3.7E-4	2.21	3324	106	425	30	[UBA52 - ubiquitin a-52 residue ribosomal protein fusion product 1, RPS27A - ribosomal protein s27a, SHC1 - shc (src homology 2 domain containing) transforming protein 1, PRKACA - protein kinase, camp-dependent, catalytic, alpha, CDK1 - cyclin-dependent kinase 1, BAD - bcl2-associated agonist of cell death, ADRBK1 - adrenergic, beta, receptor kinase 1, UBC - ubiquitin c, MDM2 - mdm2 oncogene, e3 …
GO:0051403	stress-activated MAPK cascade	1.2E-5	3.73E-4	3.02	3324	44	425	17	[CRKL - v-crk avian sarcoma virus ct10 oncogene homolog-like, UBA52 - ubiquitin a-52 residue ribosomal protein fusion product 1, RPS6KA5 - ribosomal protein s6 kinase, 90kda, polypeptide 5, MAPK8 - mitogen-activated protein kinase 8, RPS27A - ribosomal protein s27a, CDK1 - cyclin-dependent kinase 1, MAPK3 - mitogen-activated protein kinase 3, MAPK1 - mitogen-activated protein kinase 1, JUN - jun …
GO:0051336	regulation of hydrolase activity	1.36E-5	4.22E-4	1.62	3324	328	425	68	[MAGI2 - membrane associated guanylate kinase, ww and pdz domain containing 2, WIPI1 - wd repeat domain, phosphoinositide interacting 1, PRKACA - protein kinase, camp-dependent, catalytic, alpha, XIAP - x-linked inhibitor of apoptosis, CDH1 - cadherin 1, type 1, e-cadherin (epithelial), APOA1 - apolipoprotein a-i, DDIT3 - dna-damage-inducible transcript 3, HMGB1 - high mobility group box 1, ADRBK…
GO:0051704	multi-organism process	1.36E-5	4.21E-4	1.47	3324	516	425	97	[NCK1 - nck adaptor protein 1, HSF1 - heat shock transcription factor 1, APLP2 - amyloid beta (a4) precursor-like protein 2, RELA - v-rel avian reticuloendotheliosis viral oncogene homolog a, GTF2F2 - general transcription factor iif, polypeptide 2, 30kda, PML - promyelocytic leukemia, REST - re1-silencing transcription factor, LEP - leptin, SP1 - sp1 transcription factor, SCARB1 - scavenger rece…
GO:0032943	mononuclear cell proliferation	1.4E-5	4.31E-4	4.10	3324	21	425	11	[TP53 - tumor protein p53, BAX - bcl2-associated x protein, IL10 - interleukin 10, MEF2C - myocyte enhancer factor 2c, BCL2 - b-cell cll/lymphoma 2, TGFB1 - transforming growth factor, beta 1, PRKCD - protein kinase c, delta, NCSTN - nicastrin, FYN - fyn oncogene related to src, fgr, yes, HSPD1 - heat shock 60kda protein 1 (chaperonin), IFNB1 - interferon, beta 1, fibroblast]
GO:0048678	response to axon injury	1.4E-5	4.29E-4	4.10	3324	21	425	11	[BAX - bcl2-associated x protein, FGF2 - fibroblast growth factor 2 (basic), CTNNA1 - catenin (cadherin-associated protein), alpha 1, 102kda, LYN - v-yes-1 yamaguchi sarcoma viral related oncogene homolog, BCL2 - b-cell cll/lymphoma 2, CDK1 - cyclin-dependent kinase 1, APOE - apolipoprotein e, SOD1 - superoxide dismutase 1, soluble, JUN - jun proto-oncogene, APOA1 - apolipoprotein a-i, MAX - myc …
GO:0019725	cellular homeostasis	1.44E-5	4.4E-4	1.98	3324	150	425	38	[BAX - bcl2-associated x protein, PRKACA - protein kinase, camp-dependent, catalytic, alpha, ATP2B2 - atpase, ca++ transporting, plasma membrane 2, TF - transferrin, DDIT3 - dna-damage-inducible transcript 3, APLP2 - amyloid beta (a4) precursor-like protein 2, PRNP - prion protein, SIN3A - sin3 transcription regulator family member a, CLN3 - ceroid-lipofuscinosis, neuronal 3, CP - ceruloplasmin (…
GO:0006887	exocytosis	1.49E-5	4.55E-4	2.50	3324	72	425	23	[CDK5 - cyclin-dependent kinase 5, A2M - alpha-2-macroglobulin, STXBP1 - syntaxin binding protein 1, TUBA4A - tubulin, alpha 4a, TGFB2 - transforming growth factor, beta 2, STX1A - syntaxin 1a (brain), NSF - n-ethylmaleimide-sensitive factor, TGFB1 - transforming growth factor, beta 1, PPIA - peptidylprolyl isomerase a (cyclophilin a), ACTN4 - actinin, alpha 4, TF - transferrin, APOA1 - apolipopr…
GO:0044267	cellular protein metabolic process	1.51E-5	4.58E-4	1.34	3324	835	425	143	[PARK2 - parkinson protein 2, e3 ubiquitin protein ligase (parkin), HSPA1B - heat shock 70kda protein 1b, IKBKAP - inhibitor of kappa light polypeptide gene enhancer in b-cells, kinase complex-associated protein, HSF1 - heat shock transcription factor 1, DDIT3 - dna-damage-inducible transcript 3, APOA1 - apolipoprotein a-i, SIN3A - sin3 transcription regulator family member a, ABL1 - c-abl oncoge…
GO:0031647	regulation of protein stability	1.51E-5	4.58E-4	2.87	3324	49	425	18	[TAF9 - taf9 rna polymerase ii, tata box binding protein (tbp)-associated factor, 32kda, STXBP1 - syntaxin binding protein 1, VHL - von hippel-lindau tumor suppressor, e3 ubiquitin protein ligase, USP19 - ubiquitin specific peptidase 19, APOA1 - apolipoprotein a-i, CDC42 - cell division cycle 42, SNCA - synuclein, alpha (non a4 component of amyloid precursor), HSPD1 - heat shock 60kda protein 1 (…
GO:0006508	proteolysis	1.51E-5	4.57E-4	1.76	3324	231	425	52	[PARK2 - parkinson protein 2, e3 ubiquitin protein ligase (parkin), CDK1 - cyclin-dependent kinase 1, PRSS1 - protease, serine, 1 (trypsin 1), CAPN1 - calpain 1, (mu/i) large subunit, DDIT3 - dna-damage-inducible transcript 3, RELA - v-rel avian reticuloendotheliosis viral oncogene homolog a, CASP8 - caspase 8, apoptosis-related cysteine peptidase, CASP6 - caspase 6, apoptosis-related cysteine pe…
GO:0043408	regulation of MAPK cascade	1.51E-5	4.55E-4	1.76	3324	231	425	52	[PRKAA1 - protein kinase, amp-activated, alpha 1 catalytic subunit, CDK1 - cyclin-dependent kinase 1, SYK - spleen tyrosine kinase, CDC42 - cell division cycle 42, NCOR1 - nuclear receptor corepressor 1, PTK2B - protein tyrosine kinase 2 beta, PSEN1 - presenilin 1, LEP - leptin, APC - adenomatous polyposis coli, CTNNB1 - catenin (cadherin-associated protein), beta 1, 88kda, AKT1 - v-akt murine th…
GO:0016310	phosphorylation	1.51E-5	4.53E-4	1.72	3324	255	425	56	[PRKAA2 - protein kinase, amp-activated, alpha 2 catalytic subunit, PRKAA1 - protein kinase, amp-activated, alpha 1 catalytic subunit, IKBKAP - inhibitor of kappa light polypeptide gene enhancer in b-cells, kinase complex-associated protein, PRKACA - protein kinase, camp-dependent, catalytic, alpha, SYK - spleen tyrosine kinase, HSF1 - heat shock transcription factor 1, ADRBK1 - adrenergic, beta,…
GO:0032469	endoplasmic reticulum calcium ion homeostasis	1.52E-5	4.55E-4	6.08	3324	9	425	7	[BAX - bcl2-associated x protein, BCL2 - b-cell cll/lymphoma 2, PSEN1 - presenilin 1, PML - promyelocytic leukemia, PSEN2 - presenilin 2 (alzheimer disease 4), APP - amyloid beta (a4) precursor protein, BCAP31 - b-cell receptor-associated protein 31]
GO:0042100	B cell proliferation	1.52E-5	4.54E-4	6.08	3324	9	425	7	[BAX - bcl2-associated x protein, IL10 - interleukin 10, MEF2C - myocyte enhancer factor 2c, BCL2 - b-cell cll/lymphoma 2, PRKCD - protein kinase c, delta, HSPD1 - heat shock 60kda protein 1 (chaperonin), IFNB1 - interferon, beta 1, fibroblast]
GO:0050801	ion homeostasis	1.56E-5	4.62E-4	2.04	3324	134	425	35	[BAX - bcl2-associated x protein, PRKAA2 - protein kinase, amp-activated, alpha 2 catalytic subunit, PRKAA1 - protein kinase, amp-activated, alpha 1 catalytic subunit, XIAP - x-linked inhibitor of apoptosis, ATP2B2 - atpase, ca++ transporting, plasma membrane 2, PRKACA - protein kinase, camp-dependent, catalytic, alpha, TF - transferrin, APOA1 - apolipoprotein a-i, APLP2 - amyloid beta (a4) precu…
GO:0043405	regulation of MAP kinase activity	1.68E-5	4.97E-4	2.06	3324	129	425	34	[PRKAA1 - protein kinase, amp-activated, alpha 1 catalytic subunit, UBA52 - ubiquitin a-52 residue ribosomal protein fusion product 1, MDFI - myod family inhibitor, SHC1 - shc (src homology 2 domain containing) transforming protein 1, RPS27A - ribosomal protein s27a, CDK1 - cyclin-dependent kinase 1, SYK - spleen tyrosine kinase, UBC - ubiquitin c, UBB - ubiquitin b, FGF2 - fibroblast growth fact…
GO:0006352	DNA-dependent transcription, initiation	1.7E-5	0.0005	1.97	3324	151	425	38	[TAF9 - taf9 rna polymerase ii, tata box binding protein (tbp)-associated factor, 32kda, RRN3 - rrn3 rna polymerase i transcription factor homolog (s. cerevisiae), NRBF2 - nuclear receptor binding factor 2, UBA52 - ubiquitin a-52 residue ribosomal protein fusion product 1, TAF10 - taf10 rna polymerase ii, tata box binding protein (tbp)-associated factor, 30kda, RPS27A - ribosomal protein s27a, TA…
GO:0034162	toll-like receptor 9 signaling pathway	1.7E-5	0.0005	2.95	3324	45	425	17	[UBA52 - ubiquitin a-52 residue ribosomal protein fusion product 1, RPS6KA5 - ribosomal protein s6 kinase, 90kda, polypeptide 5, MAPK8 - mitogen-activated protein kinase 8, RPS27A - ribosomal protein s27a, CDK1 - cyclin-dependent kinase 1, MAPK3 - mitogen-activated protein kinase 3, MAPK1 - mitogen-activated protein kinase 1, JUN - jun proto-oncogene, UBC - ubiquitin c, NFKBIB - nuclear factor of…
GO:0031098	stress-activated protein kinase signaling cascade	1.7E-5	4.99E-4	2.95	3324	45	425	17	[UBA52 - ubiquitin a-52 residue ribosomal protein fusion product 1, CRKL - v-crk avian sarcoma virus ct10 oncogene homolog-like, MAPK8 - mitogen-activated protein kinase 8, RPS6KA5 - ribosomal protein s6 kinase, 90kda, polypeptide 5, RPS27A - ribosomal protein s27a, CDK1 - cyclin-dependent kinase 1, MAPK3 - mitogen-activated protein kinase 3, MAPK1 - mitogen-activated protein kinase 1, JUN - jun …
GO:0002756	MyD88-independent toll-like receptor signaling pathway	1.79E-5	5.23E-4	2.75	3324	54	425	19	[UBA52 - ubiquitin a-52 residue ribosomal protein fusion product 1, MAPK8 - mitogen-activated protein kinase 8, RPS6KA5 - ribosomal protein s6 kinase, 90kda, polypeptide 5, RPS27A - ribosomal protein s27a, CDK1 - cyclin-dependent kinase 1, MAPK3 - mitogen-activated protein kinase 3, MAPK1 - mitogen-activated protein kinase 1, JUN - jun proto-oncogene, UBC - ubiquitin c, NFKBIB - nuclear factor of…
GO:0030030	cell projection organization	1.81E-5	5.28E-4	1.94	3324	157	425	39	[GFAP - glial fibrillary acidic protein, DLG4 - discs, large homolog 4 (drosophila), ATP2B2 - atpase, ca++ transporting, plasma membrane 2, NCK1 - nck adaptor protein 1, JUN - jun proto-oncogene, CDH1 - cadherin 1, type 1, e-cadherin (epithelial), CDC42 - cell division cycle 42, APOA1 - apolipoprotein a-i, NCK2 - nck adaptor protein 2, ACTN2 - actinin, alpha 2, HMGB1 - high mobility group box 1, …
GO:0046903	secretion	1.81E-5	5.26E-4	1.94	3324	157	425	39	[A2M - alpha-2-macroglobulin, NSF - n-ethylmaleimide-sensitive factor, ATP2B2 - atpase, ca++ transporting, plasma membrane 2, PPIA - peptidylprolyl isomerase a (cyclophilin a), SYK - spleen tyrosine kinase, SLC6A3 - solute carrier family 6 (neurotransmitter transporter), member 3, ACTN4 - actinin, alpha 4, TF - transferrin, APOA1 - apolipoprotein a-i, ACTN2 - actinin, alpha 2, LYN - v-yes-1 yamag…
GO:0016032	viral process	1.82E-5	5.26E-4	1.60	3324	337	425	69	[NMT1 - n-myristoyltransferase 1, SYK - spleen tyrosine kinase, RPL11 - ribosomal protein l11, RELA - v-rel avian reticuloendotheliosis viral oncogene homolog a, GTF2F2 - general transcription factor iif, polypeptide 2, 30kda, CASP8 - caspase 8, apoptosis-related cysteine peptidase, CTBP1 - c-terminal binding protein 1, PML - promyelocytic leukemia, FBLN1 - fibulin 1, SP1 - sp1 transcription fact…
GO:0044764	multi-organism cellular process	1.82E-5	5.24E-4	1.60	3324	337	425	69	[NMT1 - n-myristoyltransferase 1, SYK - spleen tyrosine kinase, RPL11 - ribosomal protein l11, RELA - v-rel avian reticuloendotheliosis viral oncogene homolog a, GTF2F2 - general transcription factor iif, polypeptide 2, 30kda, CASP8 - caspase 8, apoptosis-related cysteine peptidase, CTBP1 - c-terminal binding protein 1, PML - promyelocytic leukemia, FBLN1 - fibulin 1, SP1 - sp1 transcription fact…
GO:0044403	symbiosis, encompassing mutualism through parasitism	1.82E-5	5.22E-4	1.60	3324	337	425	69	[NMT1 - n-myristoyltransferase 1, SYK - spleen tyrosine kinase, RPL11 - ribosomal protein l11, RELA - v-rel avian reticuloendotheliosis viral oncogene homolog a, GTF2F2 - general transcription factor iif, polypeptide 2, 30kda, CASP8 - caspase 8, apoptosis-related cysteine peptidase, CTBP1 - c-terminal binding protein 1, PML - promyelocytic leukemia, FBLN1 - fibulin 1, SP1 - sp1 transcription fact…
GO:0014070	response to organic cyclic compound	1.96E-5	5.6E-4	1.75	3324	233	425	52	[PRKAA1 - protein kinase, amp-activated, alpha 1 catalytic subunit, PRKACA - protein kinase, camp-dependent, catalytic, alpha, CDK1 - cyclin-dependent kinase 1, SLC6A3 - solute carrier family 6 (neurotransmitter transporter), member 3, CDH1 - cadherin 1, type 1, e-cadherin (epithelial), APOA1 - apolipoprotein a-i, RELA - v-rel avian reticuloendotheliosis viral oncogene homolog a, CTNNA1 - catenin…
GO:0010506	regulation of autophagy	1.99E-5	5.67E-4	3.51	3324	29	425	13	[PRKAA2 - protein kinase, amp-activated, alpha 2 catalytic subunit, PRKAA1 - protein kinase, amp-activated, alpha 1 catalytic subunit, PARK2 - parkinson protein 2, e3 ubiquitin protein ligase (parkin), ATG14 - autophagy related 14, AKT1 - v-akt murine thymoma viral oncogene homolog 1, BAD - bcl2-associated agonist of cell death, TP53 - tumor protein p53, CLN3 - ceroid-lipofuscinosis, neuronal 3, …
GO:0046824	positive regulation of nucleocytoplasmic transport	2e-05	5.69E-4	3.17	3324	37	425	15	[PRKACA - protein kinase, camp-dependent, catalytic, alpha, TRIP6 - thyroid hormone receptor interactor 6, TGFB1 - transforming growth factor, beta 1, CDH1 - cadherin 1, type 1, e-cadherin (epithelial), JUP - junction plakoglobin, IL1B - interleukin 1, beta, MDM2 - mdm2 oncogene, e3 ubiquitin protein ligase, EGFR - epidermal growth factor receptor, FLNA - filamin a, alpha, DAB2 - dab, mitogen-res…
GO:0010952	positive regulation of peptidase activity	2.04E-5	5.77E-4	2.65	3324	59	425	20	[BAX - bcl2-associated x protein, CYCS - cytochrome c, somatic, SNCA - synuclein, alpha (non a4 component of amyloid precursor), HSPD1 - heat shock 60kda protein 1 (chaperonin), BAD - bcl2-associated agonist of cell death, HMGB1 - high mobility group box 1, PSME3 - proteasome (prosome, macropain) activator subunit 3 (pa28 gamma; ki), CASP8 - caspase 8, apoptosis-related cysteine peptidase, PML - …
GO:0010950	positive regulation of endopeptidase activity	2.04E-5	5.75E-4	2.65	3324	59	425	20	[BAX - bcl2-associated x protein, CYCS - cytochrome c, somatic, SNCA - synuclein, alpha (non a4 component of amyloid precursor), HSPD1 - heat shock 60kda protein 1 (chaperonin), BAD - bcl2-associated agonist of cell death, HMGB1 - high mobility group box 1, PSME3 - proteasome (prosome, macropain) activator subunit 3 (pa28 gamma; ki), CASP8 - caspase 8, apoptosis-related cysteine peptidase, PML - …
GO:0043534	blood vessel endothelial cell migration	2.08E-5	5.85E-4	5.21	3324	12	425	8	[FGF2 - fibroblast growth factor 2 (basic), PTK2B - protein tyrosine kinase 2 beta, SCARB1 - scavenger receptor class b, member 1, VHL - von hippel-lindau tumor suppressor, e3 ubiquitin protein ligase, APOA1 - apolipoprotein a-i, EFNB2 - ephrin-b2, NR4A1 - nuclear receptor subfamily 4, group a, member 1, MYH9 - myosin, heavy chain 9, non-muscle]
GO:0080135	regulation of cellular response to stress	2.13E-5	5.97E-4	1.93	3324	158	425	39	[BAX - bcl2-associated x protein, TAF9 - taf9 rna polymerase ii, tata box binding protein (tbp)-associated factor, 32kda, STK24 - serine/threonine kinase 24, MDFI - myod family inhibitor, SYK - spleen tyrosine kinase, USP19 - ubiquitin specific peptidase 19, CDC42 - cell division cycle 42, IER3 - immediate early response 3, ERN1 - endoplasmic reticulum to nucleus signaling 1, MDM2 - mdm2 oncogene…
GO:0022402	cell cycle process	2.19E-5	6.12E-4	1.56	3324	377	425	75	[PRKAA2 - protein kinase, amp-activated, alpha 2 catalytic subunit, PRKAA1 - protein kinase, amp-activated, alpha 1 catalytic subunit, MAGI2 - membrane associated guanylate kinase, ww and pdz domain containing 2, PRKACA - protein kinase, camp-dependent, catalytic, alpha, CDK1 - cyclin-dependent kinase 1, HSF1 - heat shock transcription factor 1, DDIT3 - dna-damage-inducible transcript 3, CAMK2A -…
GO:0044708	single-organism behavior	2.21E-5	6.15E-4	2.01	3324	136	425	35	[ATP2B2 - atpase, ca++ transporting, plasma membrane 2, DLG4 - discs, large homolog 4 (drosophila), SLC6A3 - solute carrier family 6 (neurotransmitter transporter), member 3, JUN - jun proto-oncogene, SNCA - synuclein, alpha (non a4 component of amyloid precursor), APLP2 - amyloid beta (a4) precursor-like protein 2, PRNP - prion protein, CLN3 - ceroid-lipofuscinosis, neuronal 3, MAPT - microtubul…
GO:0040008	regulation of growth	2.21E-5	6.14E-4	1.76	3324	222	425	50	[HSPA1B - heat shock 70kda protein 1b, CDK1 - cyclin-dependent kinase 1, SLC6A3 - solute carrier family 6 (neurotransmitter transporter), member 3, HSF1 - heat shock transcription factor 1, NCOR1 - nuclear receptor corepressor 1, MAPT - microtubule-associated protein tau, PTK2B - protein tyrosine kinase 2 beta, PML - promyelocytic leukemia, MAP1B - microtubule-associated protein 1b, LEP - leptin,…
GO:0031334	positive regulation of protein complex assembly	2.42E-5	6.71E-4	2.70	3324	55	425	19	[BAX - bcl2-associated x protein, SUMO1 - small ubiquitin-like modifier 1, TGFB1 - transforming growth factor, beta 1, NCK1 - nck adaptor protein 1, PFN2 - profilin 2, NCK2 - nck adaptor protein 2, TP53 - tumor protein p53, IDE - insulin-degrading enzyme, MAPT - microtubule-associated protein tau, GRB2 - growth factor receptor-bound protein 2, PRKCE - protein kinase c, epsilon, ARF6 - adp-ribosyl…
GO:0071496	cellular response to external stimulus	2.46E-5	6.8E-4	2.43	3324	74	425	23	[PRKAA2 - protein kinase, amp-activated, alpha 2 catalytic subunit, PRKAA1 - protein kinase, amp-activated, alpha 1 catalytic subunit, MAPK8 - mitogen-activated protein kinase 8, MAPK3 - mitogen-activated protein kinase 3, JUN - jun proto-oncogene, CAV1 - caveolin 1, caveolae protein, 22kda, MAX - myc associated factor x, BAD - bcl2-associated agonist of cell death, NCOA1 - nuclear receptor coact…
GO:0030155	regulation of cell adhesion	2.48E-5	6.81E-4	2.11	3324	115	425	31	[SYK - spleen tyrosine kinase, CDH1 - cadherin 1, type 1, e-cadherin (epithelial), APOA1 - apolipoprotein a-i, CDC42 - cell division cycle 42, DLL1 - delta-like 1 (drosophila), PIK3R1 - phosphoinositide-3-kinase, regulatory subunit 1 (alpha), ABL1 - c-abl oncogene 1, non-receptor tyrosine kinase, LYN - v-yes-1 yamaguchi sarcoma viral related oncogene homolog, PTK2B - protein tyrosine kinase 2 bet…
GO:1900739	regulation of protein insertion into mitochondrial membrane involved in apoptotic signaling pathway	2.48E-5	6.79E-4	3.91	3324	22	425	11	[NMT1 - n-myristoyltransferase 1, MAPK8 - mitogen-activated protein kinase 8, CASP8 - caspase 8, apoptosis-related cysteine peptidase, BCL2 - b-cell cll/lymphoma 2, AKT1 - v-akt murine thymoma viral oncogene homolog 1, YWHAH - tyrosine 3-monooxygenase/tryptophan 5-monooxygenase activation protein, eta polypeptide, YWHAZ - tyrosine 3-monooxygenase/tryptophan 5-monooxygenase activation protein, zet…
GO:1900740	positive regulation of protein insertion into mitochondrial membrane involved in apoptotic signaling pathway	2.48E-5	6.77E-4	3.91	3324	22	425	11	[NMT1 - n-myristoyltransferase 1, MAPK8 - mitogen-activated protein kinase 8, CASP8 - caspase 8, apoptosis-related cysteine peptidase, BCL2 - b-cell cll/lymphoma 2, AKT1 - v-akt murine thymoma viral oncogene homolog 1, YWHAH - tyrosine 3-monooxygenase/tryptophan 5-monooxygenase activation protein, eta polypeptide, YWHAZ - tyrosine 3-monooxygenase/tryptophan 5-monooxygenase activation protein, zet…
GO:0051402	neuron apoptotic process	2.48E-5	6.75E-4	3.91	3324	22	425	11	[TP53 - tumor protein p53, BAX - bcl2-associated x protein, CDK5 - cyclin-dependent kinase 5, GAPDH - glyceraldehyde-3-phosphate dehydrogenase, BCL2 - b-cell cll/lymphoma 2, PSEN1 - presenilin 1, APP - amyloid beta (a4) precursor protein, RB1 - retinoblastoma 1, CASP3 - caspase 3, apoptosis-related cysteine peptidase, MAX - myc associated factor x, TP63 - tumor protein p63]
GO:0050863	regulation of T cell activation	2.77E-5	7.53E-4	2.16	3324	105	425	29	[SYK - spleen tyrosine kinase, NCK1 - nck adaptor protein 1, LGALS8 - lectin, galactoside-binding, soluble, 8, CDC42 - cell division cycle 42, NCK2 - nck adaptor protein 2, BAD - bcl2-associated agonist of cell death, PRNP - prion protein, PIK3R1 - phosphoinositide-3-kinase, regulatory subunit 1 (alpha), GRB2 - growth factor receptor-bound protein 2, LYN - v-yes-1 yamaguchi sarcoma viral related …
GO:0032147	activation of protein kinase activity	2.79E-5	7.55E-4	2.07	3324	121	425	32	[PRKAA1 - protein kinase, amp-activated, alpha 1 catalytic subunit, CRKL - v-crk avian sarcoma virus ct10 oncogene homolog-like, UBA52 - ubiquitin a-52 residue ribosomal protein fusion product 1, MDFI - myod family inhibitor, RPS27A - ribosomal protein s27a, SHC1 - shc (src homology 2 domain containing) transforming protein 1, CDK1 - cyclin-dependent kinase 1, PRKACA - protein kinase, camp-depend…
GO:0051253	negative regulation of RNA metabolic process	2.81E-5	7.59E-4	1.54	3324	386	425	76	[ZMYND8 - zinc finger, mynd-type containing 8, DDIT3 - dna-damage-inducible transcript 3, PAX3 - paired box 3, SIN3A - sin3 transcription regulator family member a, HMGB1 - high mobility group box 1, TLE1 - transducin-like enhancer of split 1 (e(sp1) homolog, drosophila), TSC22D4 - tsc22 domain family, member 4, SET - set nuclear oncogene, NCOR1 - nuclear receptor corepressor 1, RELA - v-rel avia…
GO:0030099	myeloid cell differentiation	2.91E-5	7.83E-4	2.53	3324	65	425	21	[CBFA2T3 - core-binding factor, runt domain, alpha subunit 2; translocated to, 3, NCOA6 - nuclear receptor coactivator 6, SP1 - sp1 transcription factor, TGFB1 - transforming growth factor, beta 1, RB1 - retinoblastoma 1, JUN - jun proto-oncogene, CDC42 - cell division cycle 42, MYH9 - myosin, heavy chain 9, non-muscle, TRAF6 - tnf receptor-associated factor 6, e3 ubiquitin protein ligase, NCOR1 …
GO:1901028	regulation of mitochondrial outer membrane permeabilization	2.92E-5	7.84E-4	3.61	3324	26	425	12	[BAX - bcl2-associated x protein, NMT1 - n-myristoyltransferase 1, MAPK8 - mitogen-activated protein kinase 8, CASP8 - caspase 8, apoptosis-related cysteine peptidase, BCL2 - b-cell cll/lymphoma 2, AKT1 - v-akt murine thymoma viral oncogene homolog 1, YWHAH - tyrosine 3-monooxygenase/tryptophan 5-monooxygenase activation protein, eta polypeptide, YWHAZ - tyrosine 3-monooxygenase/tryptophan 5-mono…
GO:0070997	neuron death	2.92E-5	7.81E-4	3.61	3324	26	425	12	[TP53 - tumor protein p53, BAX - bcl2-associated x protein, CDK5 - cyclin-dependent kinase 5, PARK2 - parkinson protein 2, e3 ubiquitin protein ligase (parkin), GAPDH - glyceraldehyde-3-phosphate dehydrogenase, BCL2 - b-cell cll/lymphoma 2, PSEN1 - presenilin 1, APP - amyloid beta (a4) precursor protein, RB1 - retinoblastoma 1, MAX - myc associated factor x, CASP3 - caspase 3, apoptosis-related c…
GO:0016485	protein processing	2.93E-5	7.81E-4	3.09	3324	38	425	15	[UBA52 - ubiquitin a-52 residue ribosomal protein fusion product 1, RPS27A - ribosomal protein s27a, NGF - nerve growth factor (beta polypeptide), NCSTN - nicastrin, UBC - ubiquitin c, FURIN - furin (paired basic amino acid cleaving enzyme), UBB - ubiquitin b, CLN3 - ceroid-lipofuscinosis, neuronal 3, PLAT - plasminogen activator, tissue, PSEN1 - presenilin 1, PSEN2 - presenilin 2 (alzheimer dise…
GO:1901699	cellular response to nitrogen compound	2.94E-5	7.83E-4	1.84	3324	183	425	43	[PRKAG2 - protein kinase, amp-activated, gamma 2 non-catalytic subunit, PRKAA2 - protein kinase, amp-activated, alpha 2 catalytic subunit, PRKAA1 - protein kinase, amp-activated, alpha 1 catalytic subunit, SHC1 - shc (src homology 2 domain containing) transforming protein 1, CDK1 - cyclin-dependent kinase 1, PRKACA - protein kinase, camp-dependent, catalytic, alpha, CDH1 - cadherin 1, type 1, e-c…
GO:0050767	regulation of neurogenesis	2.94E-5	7.8E-4	1.84	3324	183	425	43	[GFAP - glial fibrillary acidic protein, STK24 - serine/threonine kinase 24, MAGI2 - membrane associated guanylate kinase, ww and pdz domain containing 2, CDK1 - cyclin-dependent kinase 1, NUMB - numb homolog (drosophila), NCOA1 - nuclear receptor coactivator 1, DLL1 - delta-like 1 (drosophila), TP53 - tumor protein p53, RELA - v-rel avian reticuloendotheliosis viral oncogene homolog a, CTNNA1 - …
GO:0050804	regulation of synaptic transmission	3.01E-5	7.96E-4	2.22	3324	95	425	27	[GFAP - glial fibrillary acidic protein, ATP2B2 - atpase, ca++ transporting, plasma membrane 2, PRKACA - protein kinase, camp-dependent, catalytic, alpha, DLG4 - discs, large homolog 4 (drosophila), SNCA - synuclein, alpha (non a4 component of amyloid precursor), PFN2 - profilin 2, CAMK2A - calcium/calmodulin-dependent protein kinase ii alpha, PLAT - plasminogen activator, tissue, MEF2C - myocyte…
GO:0051960	regulation of nervous system development	3.09E-5	8.15E-4	1.80	3324	195	425	45	[GFAP - glial fibrillary acidic protein, STK24 - serine/threonine kinase 24, MAGI2 - membrane associated guanylate kinase, ww and pdz domain containing 2, CDK1 - cyclin-dependent kinase 1, NUMB - numb homolog (drosophila), NCOA1 - nuclear receptor coactivator 1, DLL1 - delta-like 1 (drosophila), TP53 - tumor protein p53, RELA - v-rel avian reticuloendotheliosis viral oncogene homolog a, FGF2 - fi…
GO:0050821	protein stabilization	3.11E-5	8.16E-4	3.39	3324	30	425	13	[TAF9 - taf9 rna polymerase ii, tata box binding protein (tbp)-associated factor, 32kda, STXBP1 - syntaxin binding protein 1, VHL - von hippel-lindau tumor suppressor, e3 ubiquitin protein ligase, APOA1 - apolipoprotein a-i, HSPD1 - heat shock 60kda protein 1 (chaperonin), CALR - calreticulin, FLNA - filamin a, alpha, GAPDH - glyceraldehyde-3-phosphate dehydrogenase, PML - promyelocytic leukemia,…
GO:0044057	regulation of system process	3.15E-5	8.24E-4	1.79	3324	201	425	46	[GFAP - glial fibrillary acidic protein, DLG4 - discs, large homolog 4 (drosophila), ATP2B2 - atpase, ca++ transporting, plasma membrane 2, PRKACA - protein kinase, camp-dependent, catalytic, alpha, SNCA - synuclein, alpha (non a4 component of amyloid precursor), APOA1 - apolipoprotein a-i, PFN2 - profilin 2, ADRBK1 - adrenergic, beta, receptor kinase 1, JUP - junction plakoglobin, CAMK2A - calci…
GO:0008202	steroid metabolic process	3.24E-5	8.47E-4	2.65	3324	56	425	19	[PRKAA2 - protein kinase, amp-activated, alpha 2 catalytic subunit, PRKAG2 - protein kinase, amp-activated, gamma 2 non-catalytic subunit, PRKAA1 - protein kinase, amp-activated, alpha 1 catalytic subunit, SCARB1 - scavenger receptor class b, member 1, LCAT - lecithin-cholesterol acyltransferase, LRP1 - low density lipoprotein receptor-related protein 1, APOA1 - apolipoprotein a-i, LRP2 - low den…
GO:0043280	positive regulation of cysteine-type endopeptidase activity involved in apoptotic process	3.24E-5	8.44E-4	2.65	3324	56	425	19	[BAX - bcl2-associated x protein, CYCS - cytochrome c, somatic, SNCA - synuclein, alpha (non a4 component of amyloid precursor), HSPD1 - heat shock 60kda protein 1 (chaperonin), BAD - bcl2-associated agonist of cell death, HMGB1 - high mobility group box 1, CASP8 - caspase 8, apoptosis-related cysteine peptidase, PML - promyelocytic leukemia, TRAF2 - tnf receptor-associated factor 2, CASP7 - casp…
GO:0033044	regulation of chromosome organization	3.24E-5	8.41E-4	2.65	3324	56	425	19	[RPS6KA5 - ribosomal protein s6 kinase, 90kda, polypeptide 5, MAPK8 - mitogen-activated protein kinase 8, CDK9 - cyclin-dependent kinase 9, TGFB1 - transforming growth factor, beta 1, MAPK3 - mitogen-activated protein kinase 3, OGT - o-linked n-acetylglucosamine (glcnac) transferase, RB1 - retinoblastoma 1, SNCA - synuclein, alpha (non a4 component of amyloid precursor), SIN3A - sin3 transcriptio…
GO:0051345	positive regulation of hydrolase activity	3.24E-5	8.39E-4	1.75	3324	219	425	49	[MAGI2 - membrane associated guanylate kinase, ww and pdz domain containing 2, WIPI1 - wd repeat domain, phosphoinositide interacting 1, PRKACA - protein kinase, camp-dependent, catalytic, alpha, APOA1 - apolipoprotein a-i, DDIT3 - dna-damage-inducible transcript 3, HMGB1 - high mobility group box 1, ADRBK1 - adrenergic, beta, receptor kinase 1, DCTN1 - dynactin 1, CASP8 - caspase 8, apoptosis-re…
GO:0046651	lymphocyte proliferation	3.32E-5	8.58E-4	4.12	3324	19	425	10	[TP53 - tumor protein p53, BAX - bcl2-associated x protein, IL10 - interleukin 10, MEF2C - myocyte enhancer factor 2c, BCL2 - b-cell cll/lymphoma 2, PRKCD - protein kinase c, delta, NCSTN - nicastrin, FYN - fyn oncogene related to src, fgr, yes, HSPD1 - heat shock 60kda protein 1 (chaperonin), IFNB1 - interferon, beta 1, fibroblast]
GO:0002429	immune response-activating cell surface receptor signaling pathway	3.37E-5	8.66E-4	2.14	3324	106	425	29	[BAX - bcl2-associated x protein, UBA52 - ubiquitin a-52 residue ribosomal protein fusion product 1, RPS27A - ribosomal protein s27a, SYK - spleen tyrosine kinase, NCK1 - nck adaptor protein 1, CDC42 - cell division cycle 42, UBC - ubiquitin c, UBB - ubiquitin b, PIK3R1 - phosphoinositide-3-kinase, regulatory subunit 1 (alpha), RELA - v-rel avian reticuloendotheliosis viral oncogene homolog a, AB…
GO:0008104	protein localization	3.54E-5	9.09E-4	2.17	3324	101	425	28	[BAX - bcl2-associated x protein, MAGI2 - membrane associated guanylate kinase, ww and pdz domain containing 2, CDK1 - cyclin-dependent kinase 1, DLG4 - discs, large homolog 4 (drosophila), CDH1 - cadherin 1, type 1, e-cadherin (epithelial), CDC42 - cell division cycle 42, SIN3A - sin3 transcription regulator family member a, SQSTM1 - sequestosome 1, MDM2 - mdm2 oncogene, e3 ubiquitin protein lig…
GO:0016477	cell migration	3.69E-5	9.43E-4	1.73	3324	226	425	50	[CDK1 - cyclin-dependent kinase 1, NCK1 - nck adaptor protein 1, SYK - spleen tyrosine kinase, APOA1 - apolipoprotein a-i, PAX3 - paired box 3, HMGB1 - high mobility group box 1, MAPT - microtubule-associated protein tau, PTK2B - protein tyrosine kinase 2 beta, PSEN1 - presenilin 1, APC - adenomatous polyposis coli, NOTCH1 - notch 1, CTNNB1 - catenin (cadherin-associated protein), beta 1, 88kda, …
GO:0090092	regulation of transmembrane receptor protein serine/threonine kinase signaling pathway	3.77E-5	9.61E-4	2.49	3324	66	425	21	[MAGI2 - membrane associated guanylate kinase, ww and pdz domain containing 2, UBA52 - ubiquitin a-52 residue ribosomal protein fusion product 1, RPS27A - ribosomal protein s27a, XIAP - x-linked inhibitor of apoptosis, TGFB1 - transforming growth factor, beta 1, SMAD2 - smad family member 2, CAV1 - caveolin 1, caveolae protein, 22kda, PIN1 - peptidylprolyl cis/trans isomerase, nima-interacting 1,…
GO:0071417	cellular response to organonitrogen compound	3.8E-5	9.66E-4	1.84	3324	179	425	42	[PRKAG2 - protein kinase, amp-activated, gamma 2 non-catalytic subunit, PRKAA2 - protein kinase, amp-activated, alpha 2 catalytic subunit, PRKAA1 - protein kinase, amp-activated, alpha 1 catalytic subunit, SHC1 - shc (src homology 2 domain containing) transforming protein 1, CDK1 - cyclin-dependent kinase 1, PRKACA - protein kinase, camp-dependent, catalytic, alpha, CDH1 - cadherin 1, type 1, e-c…
GO:0030003	cellular cation homeostasis	3.83E-5	9.72E-4	2.09	3324	112	425	30	[BAX - bcl2-associated x protein, ATP2B2 - atpase, ca++ transporting, plasma membrane 2, PRKACA - protein kinase, camp-dependent, catalytic, alpha, TF - transferrin, APLP2 - amyloid beta (a4) precursor-like protein 2, PRNP - prion protein, FGF2 - fibroblast growth factor 2 (basic), CP - ceruloplasmin (ferroxidase), CLN3 - ceroid-lipofuscinosis, neuronal 3, PTK2B - protein tyrosine kinase 2 beta, …
GO:0045732	positive regulation of protein catabolic process	3.86E-5	9.75E-4	2.71	3324	52	425	18	[PIAS1 - protein inhibitor of activated stat, 1, AKT1 - v-akt murine thymoma viral oncogene homolog 1, SUMO1 - small ubiquitin-like modifier 1, IER3 - immediate early response 3, DVL1 - dishevelled segment polarity protein 1, IL1B - interleukin 1, beta, FURIN - furin (paired basic amino acid cleaving enzyme), MDM2 - mdm2 oncogene, e3 ubiquitin protein ligase, CSNK1D - casein kinase 1, delta, DAB2…
GO:0035666	TRIF-dependent toll-like receptor signaling pathway	3.86E-5	9.72E-4	2.71	3324	52	425	18	[UBA52 - ubiquitin a-52 residue ribosomal protein fusion product 1, MAPK8 - mitogen-activated protein kinase 8, RPS6KA5 - ribosomal protein s6 kinase, 90kda, polypeptide 5, RPS27A - ribosomal protein s27a, CDK1 - cyclin-dependent kinase 1, MAPK3 - mitogen-activated protein kinase 3, MAPK1 - mitogen-activated protein kinase 1, JUN - jun proto-oncogene, UBC - ubiquitin c, NFKBIB - nuclear factor of…
GO:0006367	transcription initiation from RNA polymerase II promoter	4e-05	1.01E-3	1.98	3324	134	425	34	[TAF9 - taf9 rna polymerase ii, tata box binding protein (tbp)-associated factor, 32kda, NRBF2 - nuclear receptor binding factor 2, UBA52 - ubiquitin a-52 residue ribosomal protein fusion product 1, TAF10 - taf10 rna polymerase ii, tata box binding protein (tbp)-associated factor, 30kda, RPS27A - ribosomal protein s27a, TAF4 - taf4 rna polymerase ii, tata box binding protein (tbp)-associated fact…
GO:2000113	negative regulation of cellular macromolecule biosynthetic process	4.09E-5	1.02E-3	1.50	3324	416	425	80	[ZMYND8 - zinc finger, mynd-type containing 8, DDIT3 - dna-damage-inducible transcript 3, PAX3 - paired box 3, HMGB1 - high mobility group box 1, SIN3A - sin3 transcription regulator family member a, TLE1 - transducin-like enhancer of split 1 (e(sp1) homolog, drosophila), TSC22D4 - tsc22 domain family, member 4, SET - set nuclear oncogene, NCOR1 - nuclear receptor corepressor 1, RELA - v-rel avia…
GO:1901701	cellular response to oxygen-containing compound	4.15E-5	1.04E-3	1.64	3324	282	425	59	[PRKAA2 - protein kinase, amp-activated, alpha 2 catalytic subunit, PRKAA1 - protein kinase, amp-activated, alpha 1 catalytic subunit, PRKACA - protein kinase, camp-dependent, catalytic, alpha, CDK1 - cyclin-dependent kinase 1, CDH1 - cadherin 1, type 1, e-cadherin (epithelial), SIN3A - sin3 transcription regulator family member a, RELA - v-rel avian reticuloendotheliosis viral oncogene homolog a…
GO:0009267	cellular response to starvation	4.21E-5	1.05E-3	3.74	3324	23	425	11	[TP53 - tumor protein p53, PRKAA2 - protein kinase, amp-activated, alpha 2 catalytic subunit, CLN3 - ceroid-lipofuscinosis, neuronal 3, PRKAA1 - protein kinase, amp-activated, alpha 1 catalytic subunit, PRKCD - protein kinase c, delta, JUN - jun proto-oncogene, ALB - albumin, HSPA5 - heat shock 70kda protein 5 (glucose-regulated protein, 78kda), MAX - myc associated factor x, CAV1 - caveolin 1, c…
GO:0090101	negative regulation of transmembrane receptor protein serine/threonine kinase signaling pathway	4.21E-5	1.05E-3	3.01	3324	39	425	15	[MAGI2 - membrane associated guanylate kinase, ww and pdz domain containing 2, UBA52 - ubiquitin a-52 residue ribosomal protein fusion product 1, RPS27A - ribosomal protein s27a, TGFB1 - transforming growth factor, beta 1, SMAD2 - smad family member 2, PIN1 - peptidylprolyl cis/trans isomerase, nima-interacting 1, CAV1 - caveolin 1, caveolae protein, 22kda, UBC - ubiquitin c, SMURF1 - smad specif…
GO:0038095	Fc-epsilon receptor signaling pathway	4.29E-5	1.06E-3	2.05	3324	118	425	31	[UBA52 - ubiquitin a-52 residue ribosomal protein fusion product 1, RPS27A - ribosomal protein s27a, SHC1 - shc (src homology 2 domain containing) transforming protein 1, CDK1 - cyclin-dependent kinase 1, SYK - spleen tyrosine kinase, JUN - jun proto-oncogene, BAD - bcl2-associated agonist of cell death, UBC - ubiquitin c, MDM2 - mdm2 oncogene, e3 ubiquitin protein ligase, PIK3R1 - phosphoinositi…
GO:0006109	regulation of carbohydrate metabolic process	4.3E-5	1.06E-3	2.61	3324	57	425	19	[PRKAA2 - protein kinase, amp-activated, alpha 2 catalytic subunit, PRKAG2 - protein kinase, amp-activated, gamma 2 non-catalytic subunit, PRKAA1 - protein kinase, amp-activated, alpha 1 catalytic subunit, AKT1 - v-akt murine thymoma viral oncogene homolog 1, TGFB1 - transforming growth factor, beta 1, OGT - o-linked n-acetylglucosamine (glcnac) transferase, INS - insulin, SNCA - synuclein, alpha…
GO:2001056	positive regulation of cysteine-type endopeptidase activity	4.3E-5	1.06E-3	2.61	3324	57	425	19	[BAX - bcl2-associated x protein, CYCS - cytochrome c, somatic, SNCA - synuclein, alpha (non a4 component of amyloid precursor), HSPD1 - heat shock 60kda protein 1 (chaperonin), BAD - bcl2-associated agonist of cell death, HMGB1 - high mobility group box 1, CASP8 - caspase 8, apoptosis-related cysteine peptidase, PML - promyelocytic leukemia, TRAF2 - tnf receptor-associated factor 2, CASP7 - casp…
GO:0051969	regulation of transmission of nerve impulse	4.31E-5	1.06E-3	2.15	3324	102	425	28	[GFAP - glial fibrillary acidic protein, ATP2B2 - atpase, ca++ transporting, plasma membrane 2, PRKACA - protein kinase, camp-dependent, catalytic, alpha, DLG4 - discs, large homolog 4 (drosophila), SNCA - synuclein, alpha (non a4 component of amyloid precursor), PFN2 - profilin 2, CAMK2A - calcium/calmodulin-dependent protein kinase ii alpha, PLAT - plasminogen activator, tissue, MEF2C - myocyte…
GO:0006914	autophagy	4.56E-5	1.12E-3	3.13	3324	35	425	14	[PRKAA2 - protein kinase, amp-activated, alpha 2 catalytic subunit, PRKAA1 - protein kinase, amp-activated, alpha 1 catalytic subunit, PARK2 - parkinson protein 2, e3 ubiquitin protein ligase (parkin), GABARAPL1 - gaba(a) receptor-associated protein like 1, WIPI1 - wd repeat domain, phosphoinositide interacting 1, GABARAP - gaba(a) receptor-associated protein, MAP1LC3C - microtubule-associated pr…
GO:0051341	regulation of oxidoreductase activity	4.56E-5	1.11E-3	3.13	3324	35	425	14	[AKT1 - v-akt murine thymoma viral oncogene homolog 1, SCARB1 - scavenger receptor class b, member 1, INS - insulin, SNCA - synuclein, alpha (non a4 component of amyloid precursor), CAV1 - caveolin 1, caveolae protein, 22kda, HP - haptoglobin, IL1B - interleukin 1, beta, EGFR - epidermal growth factor receptor, ABL1 - c-abl oncogene 1, non-receptor tyrosine kinase, HSP90AA1 - heat shock protein 9…
GO:0034332	adherens junction organization	4.66E-5	1.13E-3	3.48	3324	27	425	12	[ACTB - actin, beta, CTNNA1 - catenin (cadherin-associated protein), alpha 1, 102kda, BCL2 - b-cell cll/lymphoma 2, PTK2B - protein tyrosine kinase 2 beta, TRIP6 - thyroid hormone receptor interactor 6, CTNND1 - catenin (cadherin-associated protein), delta 1, CDH1 - cadherin 1, type 1, e-cadherin (epithelial), CDC42 - cell division cycle 42, NUMB - numb homolog (drosophila), ACTN2 - actinin, alph…
GO:0042307	positive regulation of protein import into nucleus	4.66E-5	1.13E-3	3.48	3324	27	425	12	[EGFR - epidermal growth factor receptor, DAB2 - dab, mitogen-responsive phosphoprotein, homolog 2 (drosophila), FLNA - filamin a, alpha, TGFB1 - transforming growth factor, beta 1, TRIP6 - thyroid hormone receptor interactor 6, SMAD4 - smad family member 4, CDH1 - cadherin 1, type 1, e-cadherin (epithelial), SMAD3 - smad family member 3, LEP - leptin, TPR - translocated promoter region, nuclear …
GO:0031667	response to nutrient levels	4.72E-5	1.14E-3	2.21	3324	92	425	26	[PRKAA2 - protein kinase, amp-activated, alpha 2 catalytic subunit, PRKAA1 - protein kinase, amp-activated, alpha 1 catalytic subunit, JUN - jun proto-oncogene, APOA1 - apolipoprotein a-i, SQSTM1 - sequestosome 1, NCOA1 - nuclear receptor coactivator 1, MDM2 - mdm2 oncogene, e3 ubiquitin protein ligase, RELA - v-rel avian reticuloendotheliosis viral oncogene homolog a, TP53 - tumor protein p53, C…
GO:0016192	vesicle-mediated transport	4.74E-5	1.15E-3	1.73	3324	222	425	49	[A2M - alpha-2-macroglobulin, APOA1 - apolipoprotein a-i, ADRBK1 - adrenergic, beta, receptor kinase 1, FLNA - filamin a, alpha, CTNNB1 - catenin (cadherin-associated protein), beta 1, 88kda, STXBP1 - syntaxin binding protein 1, TUBA4A - tubulin, alpha 4a, STX1A - syntaxin 1a (brain), KNG1 - kininogen 1, APOE - apolipoprotein e, SOD1 - superoxide dismutase 1, soluble, PLG - plasminogen, APP - amy…
GO:0046928	regulation of neurotransmitter secretion	4.8E-5	1.16E-3	4.81	3324	13	425	8	[STXBP1 - syntaxin binding protein 1, STX1A - syntaxin 1a (brain), NGF - nerve growth factor (beta polypeptide), SNCA - synuclein, alpha (non a4 component of amyloid precursor), PFN2 - profilin 2, SNCAIP - synuclein, alpha interacting protein, NF1 - neurofibromin 1, CAMK2A - calcium/calmodulin-dependent protein kinase ii alpha]
GO:0006875	cellular metal ion homeostasis	4.93E-5	1.18E-3	2.10	3324	108	425	29	[BAX - bcl2-associated x protein, ATP2B2 - atpase, ca++ transporting, plasma membrane 2, PRKACA - protein kinase, camp-dependent, catalytic, alpha, TF - transferrin, APLP2 - amyloid beta (a4) precursor-like protein 2, PRNP - prion protein, FGF2 - fibroblast growth factor 2 (basic), CP - ceruloplasmin (ferroxidase), CLN3 - ceroid-lipofuscinosis, neuronal 3, PTK2B - protein tyrosine kinase 2 beta, …
GO:0044765	single-organism transport	4.95E-5	1.19E-3	1.38	3324	641	425	113	[A2M - alpha-2-macroglobulin, APOA1 - apolipoprotein a-i, CDC42 - cell division cycle 42, CP - ceruloplasmin (ferroxidase), DCTN1 - dynactin 1, FLNA - filamin a, alpha, PML - promyelocytic leukemia, PSEN1 - presenilin 1, PSEN2 - presenilin 2 (alzheimer disease 4), APBA1 - amyloid beta (a4) precursor protein-binding, family a, member 1, LEP - leptin, TUBA4A - tubulin, alpha 4a, BDNF - brain-derive…
GO:0010675	regulation of cellular carbohydrate metabolic process	5.16E-5	1.23E-3	2.66	3324	53	425	18	[PRKAA2 - protein kinase, amp-activated, alpha 2 catalytic subunit, PRKAG2 - protein kinase, amp-activated, gamma 2 non-catalytic subunit, PRKAA1 - protein kinase, amp-activated, alpha 1 catalytic subunit, AKT1 - v-akt murine thymoma viral oncogene homolog 1, OGT - o-linked n-acetylglucosamine (glcnac) transferase, INS - insulin, SNCA - synuclein, alpha (non a4 component of amyloid precursor), IE…
GO:0034138	toll-like receptor 3 signaling pathway	5.16E-5	1.23E-3	2.66	3324	53	425	18	[UBA52 - ubiquitin a-52 residue ribosomal protein fusion product 1, MAPK8 - mitogen-activated protein kinase 8, RPS6KA5 - ribosomal protein s6 kinase, 90kda, polypeptide 5, RPS27A - ribosomal protein s27a, CDK1 - cyclin-dependent kinase 1, MAPK3 - mitogen-activated protein kinase 3, MAPK1 - mitogen-activated protein kinase 1, JUN - jun proto-oncogene, UBC - ubiquitin c, NFKBIB - nuclear factor of…
GO:0022603	regulation of anatomical structure morphogenesis	5.19E-5	1.23E-3	1.68	3324	247	425	53	[MAGI2 - membrane associated guanylate kinase, ww and pdz domain containing 2, CDH1 - cadherin 1, type 1, e-cadherin (epithelial), CDC42 - cell division cycle 42, APOA1 - apolipoprotein a-i, NUMB - numb homolog (drosophila), MAPT - microtubule-associated protein tau, PTK2B - protein tyrosine kinase 2 beta, PSEN1 - presenilin 1, PML - promyelocytic leukemia, MAP1B - microtubule-associated protein …
GO:0002521	leukocyte differentiation	5.23E-5	1.24E-3	2.13	3324	103	425	28	[LGALS8 - lectin, galactoside-binding, soluble, 8, JUN - jun proto-oncogene, CDC42 - cell division cycle 42, ADAM17 - adam metallopeptidase domain 17, MYH9 - myosin, heavy chain 9, non-muscle, PIK3R1 - phosphoinositide-3-kinase, regulatory subunit 1 (alpha), TP53 - tumor protein p53, NCOR1 - nuclear receptor corepressor 1, MEF2C - myocyte enhancer factor 2c, CASP8 - caspase 8, apoptosis-related c…
GO:0009991	response to extracellular stimulus	5.23E-5	1.24E-3	2.13	3324	103	425	28	[PRKAA2 - protein kinase, amp-activated, alpha 2 catalytic subunit, PRKAA1 - protein kinase, amp-activated, alpha 1 catalytic subunit, JUN - jun proto-oncogene, APOA1 - apolipoprotein a-i, SQSTM1 - sequestosome 1, NCOA1 - nuclear receptor coactivator 1, MDM2 - mdm2 oncogene, e3 ubiquitin protein ligase, TP53 - tumor protein p53, RELA - v-rel avian reticuloendotheliosis viral oncogene homolog a, C…
GO:0045862	positive regulation of proteolysis	5.25E-5	1.24E-3	2.84	3324	44	425	16	[PIAS1 - protein inhibitor of activated stat, 1, AKT1 - v-akt murine thymoma viral oncogene homolog 1, SUMO1 - small ubiquitin-like modifier 1, OGT - o-linked n-acetylglucosamine (glcnac) transferase, BAD - bcl2-associated agonist of cell death, DVL1 - dishevelled segment polarity protein 1, IL1B - interleukin 1, beta, FURIN - furin (paired basic amino acid cleaving enzyme), MDM2 - mdm2 oncogene,…
GO:0031327	negative regulation of cellular biosynthetic process	5.35E-5	1.26E-3	1.47	3324	452	425	85	[ZMYND8 - zinc finger, mynd-type containing 8, PRKAA1 - protein kinase, amp-activated, alpha 1 catalytic subunit, DDIT3 - dna-damage-inducible transcript 3, PAX3 - paired box 3, HMGB1 - high mobility group box 1, SIN3A - sin3 transcription regulator family member a, TLE1 - transducin-like enhancer of split 1 (e(sp1) homolog, drosophila), TSC22D4 - tsc22 domain family, member 4, SET - set nuclear …
GO:0043933	macromolecular complex subunit organization	5.52E-5	1.29E-3	1.45	3324	479	425	89	[GFAP - glial fibrillary acidic protein, IKBKAP - inhibitor of kappa light polypeptide gene enhancer in b-cells, kinase complex-associated protein, PRKAA1 - protein kinase, amp-activated, alpha 1 catalytic subunit, MAGI2 - membrane associated guanylate kinase, ww and pdz domain containing 2, CDK1 - cyclin-dependent kinase 1, NCK1 - nck adaptor protein 1, CDH1 - cadherin 1, type 1, e-cadherin (epi…
GO:0002009	morphogenesis of an epithelium	5.52E-5	1.29E-3	2.15	3324	98	425	27	[JUP - junction plakoglobin, DLL1 - delta-like 1 (drosophila), FGF2 - fibroblast growth factor 2 (basic), EGFR - epidermal growth factor receptor, GRB2 - growth factor receptor-bound protein 2, MEF2C - myocyte enhancer factor 2c, ESR1 - estrogen receptor 1, PSEN1 - presenilin 1, PML - promyelocytic leukemia, CTNND1 - catenin (cadherin-associated protein), delta 1, MYC - v-myc avian myelocytomatos…
GO:0034142	toll-like receptor 4 signaling pathway	5.65E-5	1.32E-3	2.56	3324	58	425	19	[UBA52 - ubiquitin a-52 residue ribosomal protein fusion product 1, MAPK8 - mitogen-activated protein kinase 8, RPS6KA5 - ribosomal protein s6 kinase, 90kda, polypeptide 5, RPS27A - ribosomal protein s27a, CDK1 - cyclin-dependent kinase 1, MAPK3 - mitogen-activated protein kinase 3, MAPK1 - mitogen-activated protein kinase 1, JUN - jun proto-oncogene, UBC - ubiquitin c, NFKBIB - nuclear factor of…
GO:2001239	regulation of extrinsic apoptotic signaling pathway in absence of ligand	5.9E-5	1.37E-3	3.91	3324	20	425	10	[HSPA1B - heat shock 70kda protein 1b, CASP8 - caspase 8, apoptosis-related cysteine peptidase, BCL2 - b-cell cll/lymphoma 2, AKT1 - v-akt murine thymoma viral oncogene homolog 1, BCL2L1 - bcl2-like 1, TRAF2 - tnf receptor-associated factor 2, FYN - fyn oncogene related to src, fgr, yes, PPP2R1B - protein phosphatase 2, regulatory subunit a, beta, CFLAR - casp8 and fadd-like apoptosis regulator, …
GO:0031644	regulation of neurological system process	5.93E-5	1.37E-3	2.08	3324	109	425	29	[GFAP - glial fibrillary acidic protein, ATP2B2 - atpase, ca++ transporting, plasma membrane 2, PRKACA - protein kinase, camp-dependent, catalytic, alpha, DLG4 - discs, large homolog 4 (drosophila), SNCA - synuclein, alpha (non a4 component of amyloid precursor), PFN2 - profilin 2, CAMK2A - calcium/calmodulin-dependent protein kinase ii alpha, PLAT - plasminogen activator, tissue, MEF2C - myocyte…
GO:0051726	regulation of cell cycle	5.97E-5	1.38E-3	1.52	3324	381	425	74	[PRKAA2 - protein kinase, amp-activated, alpha 2 catalytic subunit, PRKAA1 - protein kinase, amp-activated, alpha 1 catalytic subunit, MAGI2 - membrane associated guanylate kinase, ww and pdz domain containing 2, PRKACA - protein kinase, camp-dependent, catalytic, alpha, CDK1 - cyclin-dependent kinase 1, HSF1 - heat shock transcription factor 1, DDIT3 - dna-damage-inducible transcript 3, CDC42 - …
GO:0051172	negative regulation of nitrogen compound metabolic process	6.07E-5	1.4E-3	1.48	3324	427	425	81	[ZMYND8 - zinc finger, mynd-type containing 8, PRKAA1 - protein kinase, amp-activated, alpha 1 catalytic subunit, DDIT3 - dna-damage-inducible transcript 3, PAX3 - paired box 3, SIN3A - sin3 transcription regulator family member a, HMGB1 - high mobility group box 1, TLE1 - transducin-like enhancer of split 1 (e(sp1) homolog, drosophila), TSC22D4 - tsc22 domain family, member 4, SET - set nuclear …
GO:0055080	cation homeostasis	6.11E-5	1.41E-3	2.02	3324	120	425	31	[BAX - bcl2-associated x protein, XIAP - x-linked inhibitor of apoptosis, ATP2B2 - atpase, ca++ transporting, plasma membrane 2, PRKACA - protein kinase, camp-dependent, catalytic, alpha, TF - transferrin, APLP2 - amyloid beta (a4) precursor-like protein 2, PRNP - prion protein, FGF2 - fibroblast growth factor 2 (basic), CP - ceruloplasmin (ferroxidase), CLN3 - ceroid-lipofuscinosis, neuronal 3, …
GO:0002224	toll-like receptor signaling pathway	6.2E-5	1.42E-3	2.42	3324	68	425	21	[CTSL - cathepsin l, UBA52 - ubiquitin a-52 residue ribosomal protein fusion product 1, MAPK8 - mitogen-activated protein kinase 8, RPS6KA5 - ribosomal protein s6 kinase, 90kda, polypeptide 5, RPS27A - ribosomal protein s27a, CDK1 - cyclin-dependent kinase 1, MAPK3 - mitogen-activated protein kinase 3, MAPK1 - mitogen-activated protein kinase 1, JUN - jun proto-oncogene, HSPD1 - heat shock 60kda …
GO:0042110	T cell activation	6.2E-5	1.42E-3	2.42	3324	68	425	21	[BAX - bcl2-associated x protein, TGFB1 - transforming growth factor, beta 1, NCK1 - nck adaptor protein 1, IKZF1 - ikaros family zinc finger 1 (ikaros), NCSTN - nicastrin, INS - insulin, HSPD1 - heat shock 60kda protein 1 (chaperonin), NCK2 - nck adaptor protein 2, ADAM17 - adam metallopeptidase domain 17, NCOR1 - nuclear receptor corepressor 1, TP53 - tumor protein p53, BCL3 - b-cell cll/lympho…
GO:0002218	activation of innate immune response	6.29E-5	1.44E-3	2.36	3324	73	425	22	[CTSL - cathepsin l, UBA52 - ubiquitin a-52 residue ribosomal protein fusion product 1, MAPK8 - mitogen-activated protein kinase 8, RPS6KA5 - ribosomal protein s6 kinase, 90kda, polypeptide 5, RPS27A - ribosomal protein s27a, CDK1 - cyclin-dependent kinase 1, MAPK3 - mitogen-activated protein kinase 3, MAPK1 - mitogen-activated protein kinase 1, JUN - jun proto-oncogene, HSPD1 - heat shock 60kda …
GO:0051179	localization	6.53E-5	1.49E-3	1.94	3324	137	425	34	[BAX - bcl2-associated x protein, MAGI2 - membrane associated guanylate kinase, ww and pdz domain containing 2, EXOSC10 - exosome component 10, DLG4 - discs, large homolog 4 (drosophila), CDK1 - cyclin-dependent kinase 1, CDH1 - cadherin 1, type 1, e-cadherin (epithelial), CDC42 - cell division cycle 42, APOA1 - apolipoprotein a-i, SIN3A - sin3 transcription regulator family member a, SQSTM1 - se…
GO:0010827	regulation of glucose transport	6.6E-5	1.5E-3	3.04	3324	36	425	14	[PRKAG2 - protein kinase, amp-activated, gamma 2 non-catalytic subunit, PRKAA1 - protein kinase, amp-activated, alpha 1 catalytic subunit, NGFR - nerve growth factor receptor, RANBP2 - ran binding protein 2, AKT1 - v-akt murine thymoma viral oncogene homolog 1, INS - insulin, PRKCZ - protein kinase c, zeta, IL1B - interleukin 1, beta, PIK3R1 - phosphoinositide-3-kinase, regulatory subunit 1 (alph…
GO:0055065	metal ion homeostasis	6.6E-5	1.5E-3	2.04	3324	115	425	30	[BAX - bcl2-associated x protein, XIAP - x-linked inhibitor of apoptosis, ATP2B2 - atpase, ca++ transporting, plasma membrane 2, PRKACA - protein kinase, camp-dependent, catalytic, alpha, TF - transferrin, APLP2 - amyloid beta (a4) precursor-like protein 2, PRNP - prion protein, FGF2 - fibroblast growth factor 2 (basic), CP - ceruloplasmin (ferroxidase), CLN3 - ceroid-lipofuscinosis, neuronal 3, …
GO:0070661	leukocyte proliferation	6.89E-5	1.56E-3	3.58	3324	24	425	11	[TP53 - tumor protein p53, BAX - bcl2-associated x protein, IL10 - interleukin 10, MEF2C - myocyte enhancer factor 2c, BCL2 - b-cell cll/lymphoma 2, TGFB1 - transforming growth factor, beta 1, PRKCD - protein kinase c, delta, NCSTN - nicastrin, FYN - fyn oncogene related to src, fgr, yes, HSPD1 - heat shock 60kda protein 1 (chaperonin), IFNB1 - interferon, beta 1, fibroblast]
GO:0010822	positive regulation of mitochondrion organization	7.07E-5	1.59E-3	3.18	3324	32	425	13	[BAX - bcl2-associated x protein, NMT1 - n-myristoyltransferase 1, MAPK8 - mitogen-activated protein kinase 8, AKT1 - v-akt murine thymoma viral oncogene homolog 1, BAD - bcl2-associated agonist of cell death, TP53 - tumor protein p53, CASP8 - caspase 8, apoptosis-related cysteine peptidase, BCL2 - b-cell cll/lymphoma 2, YWHAH - tyrosine 3-monooxygenase/tryptophan 5-monooxygenase activation prote…
GO:0032271	regulation of protein polymerization	7.2E-5	1.62E-3	2.78	3324	45	425	16	[SPTAN1 - spectrin, alpha, non-erythrocytic 1, NCK1 - nck adaptor protein 1, SNCA - synuclein, alpha (non a4 component of amyloid precursor), PFN2 - profilin 2, NCK2 - nck adaptor protein 2, MAPT - microtubule-associated protein tau, GRB2 - growth factor receptor-bound protein 2, SPTBN1 - spectrin, beta, non-erythrocytic 1, PRKCE - protein kinase c, epsilon, ARF6 - adp-ribosylation factor 6, PTK2…
GO:0009887	organ morphogenesis	7.25E-5	1.63E-3	2.00	3324	121	425	31	[BAX - bcl2-associated x protein, CRKL - v-crk avian sarcoma virus ct10 oncogene homolog-like, MDFI - myod family inhibitor, SYK - spleen tyrosine kinase, PAX3 - paired box 3, TLE1 - transducin-like enhancer of split 1 (e(sp1) homolog, drosophila), RELA - v-rel avian reticuloendotheliosis viral oncogene homolog a, FGF2 - fibroblast growth factor 2 (basic), COL1A2 - collagen, type i, alpha 2, CTNN…
GO:1901360	organic cyclic compound metabolic process	7.6E-5	1.7E-3	1.23	3324	1220	425	192	[DHX9 - deah (asp-glu-ala-his) box helicase 9, MED29 - mediator complex subunit 29, HSPA1B - heat shock 70kda protein 1b, IKBKAP - inhibitor of kappa light polypeptide gene enhancer in b-cells, kinase complex-associated protein, EXOSC10 - exosome component 10, CDK1 - cyclin-dependent kinase 1, PRSS1 - protease, serine, 1 (trypsin 1), HSF1 - heat shock transcription factor 1, SETDB1 - set domain, …
GO:0051129	negative regulation of cellular component organization	7.62E-5	1.7E-3	1.87	3324	155	425	37	[GFAP - glial fibrillary acidic protein, HSPA1B - heat shock 70kda protein 1b, PARK2 - parkinson protein 2, e3 ubiquitin protein ligase (parkin), SPTAN1 - spectrin, alpha, non-erythrocytic 1, CDC42 - cell division cycle 42, APOA1 - apolipoprotein a-i, CENPF - centromere protein f, 350/400kda, SNCA - synuclein, alpha (non a4 component of amyloid precursor), PFN2 - profilin 2, SIN3A - sin3 transcri…
GO:0045089	positive regulation of innate immune response	7.64E-5	1.7E-3	2.23	3324	84	425	24	[CTSL - cathepsin l, UBA52 - ubiquitin a-52 residue ribosomal protein fusion product 1, MAPK8 - mitogen-activated protein kinase 8, RPS6KA5 - ribosomal protein s6 kinase, 90kda, polypeptide 5, RPS27A - ribosomal protein s27a, CDK1 - cyclin-dependent kinase 1, MAPK3 - mitogen-activated protein kinase 3, MAPK1 - mitogen-activated protein kinase 1, JUN - jun proto-oncogene, HSPD1 - heat shock 60kda …
GO:0006873	cellular ion homeostasis	7.86E-5	1.75E-3	2.02	3324	116	425	30	[BAX - bcl2-associated x protein, ATP2B2 - atpase, ca++ transporting, plasma membrane 2, PRKACA - protein kinase, camp-dependent, catalytic, alpha, TF - transferrin, APLP2 - amyloid beta (a4) precursor-like protein 2, PRNP - prion protein, FGF2 - fibroblast growth factor 2 (basic), CP - ceruloplasmin (ferroxidase), CLN3 - ceroid-lipofuscinosis, neuronal 3, PTK2B - protein tyrosine kinase 2 beta, …
GO:0050851	antigen receptor-mediated signaling pathway	7.88E-5	1.74E-3	2.38	3324	69	425	21	[BAX - bcl2-associated x protein, UBA52 - ubiquitin a-52 residue ribosomal protein fusion product 1, RPS27A - ribosomal protein s27a, SYK - spleen tyrosine kinase, NCK1 - nck adaptor protein 1, MAPK1 - mitogen-activated protein kinase 1, UBC - ubiquitin c, UBB - ubiquitin b, PIK3R1 - phosphoinositide-3-kinase, regulatory subunit 1 (alpha), TRAF6 - tnf receptor-associated factor 6, e3 ubiquitin pr…
GO:0010770	positive regulation of cell morphogenesis involved in differentiation	7.93E-5	1.75E-3	4.14	3324	17	425	9	[CALR - calreticulin, DAB2 - dab, mitogen-responsive phosphoprotein, homolog 2 (drosophila), TGFB2 - transforming growth factor, beta 2, TGFB1 - transforming growth factor, beta 1, SMAD2 - smad family member 2, SMAD4 - smad family member 4, SMAD3 - smad family member 3, CDC42 - cell division cycle 42, NOTCH1 - notch 1]
GO:0051588	regulation of neurotransmitter transport	7.93E-5	1.75E-3	4.14	3324	17	425	9	[GFAP - glial fibrillary acidic protein, STXBP1 - syntaxin binding protein 1, STX1A - syntaxin 1a (brain), NGF - nerve growth factor (beta polypeptide), SNCA - synuclein, alpha (non a4 component of amyloid precursor), PFN2 - profilin 2, NF1 - neurofibromin 1, SNCAIP - synuclein, alpha interacting protein, CAMK2A - calcium/calmodulin-dependent protein kinase ii alpha]
GO:0051235	maintenance of location	8.22E-5	1.81E-3	2.66	3324	50	425	17	[MDFI - myod family inhibitor, RB1 - retinoblastoma 1, CAV1 - caveolin 1, caveolae protein, 22kda, IL1B - interleukin 1, beta, JUP - junction plakoglobin, CALR - calreticulin, IL10 - interleukin 10, BCL3 - b-cell cll/lymphoma 3, FLNA - filamin a, alpha, FLNB - filamin b, beta, PML - promyelocytic leukemia, APOE - apolipoprotein e, ALB - albumin, PDIA3 - protein disulfide isomerase family a, membe…
GO:0010821	regulation of mitochondrion organization	8.31E-5	1.82E-3	2.86	3324	41	425	15	[BAX - bcl2-associated x protein, PARK2 - parkinson protein 2, e3 ubiquitin protein ligase (parkin), NMT1 - n-myristoyltransferase 1, MAPK8 - mitogen-activated protein kinase 8, AKT1 - v-akt murine thymoma viral oncogene homolog 1, BAD - bcl2-associated agonist of cell death, TP53 - tumor protein p53, CASP8 - caspase 8, apoptosis-related cysteine peptidase, BCL2 - b-cell cll/lymphoma 2, BCL2L1 - …
GO:1901652	response to peptide	8.53E-5	1.87E-3	1.79	3324	179	425	41	[PRKAG2 - protein kinase, amp-activated, gamma 2 non-catalytic subunit, PRKAA2 - protein kinase, amp-activated, alpha 2 catalytic subunit, PRKAA1 - protein kinase, amp-activated, alpha 1 catalytic subunit, SHC1 - shc (src homology 2 domain containing) transforming protein 1, CDK1 - cyclin-dependent kinase 1, PRKACA - protein kinase, camp-dependent, catalytic, alpha, PIK3R1 - phosphoinositide-3-ki…
GO:0019068	virion assembly	9.43E-5	2.06E-3	5.87	3324	8	425	6	[UBA52 - ubiquitin a-52 residue ribosomal protein fusion product 1, RPS27A - ribosomal protein s27a, PPIA - peptidylprolyl isomerase a (cyclophilin a), UBC - ubiquitin c, FURIN - furin (paired basic amino acid cleaving enzyme), UBB - ubiquitin b]
GO:0090312	positive regulation of protein deacetylation	9.43E-5	2.05E-3	5.87	3324	8	425	6	[NCOR1 - nuclear receptor corepressor 1, TP53 - tumor protein p53, CTBP1 - c-terminal binding protein 1, TGFB1 - transforming growth factor, beta 1, PML - promyelocytic leukemia, BRMS1 - breast cancer metastasis suppressor 1]
GO:0048870	cell motility	9.53E-5	2.07E-3	1.66	3324	240	425	51	[CDK1 - cyclin-dependent kinase 1, NCK1 - nck adaptor protein 1, SYK - spleen tyrosine kinase, APOA1 - apolipoprotein a-i, PAX3 - paired box 3, HMGB1 - high mobility group box 1, MAPT - microtubule-associated protein tau, PTK2B - protein tyrosine kinase 2 beta, PSEN1 - presenilin 1, APC - adenomatous polyposis coli, NOTCH1 - notch 1, CTNNB1 - catenin (cadherin-associated protein), beta 1, 88kda, …
GO:0043434	response to peptide hormone stimulus	9.59E-5	2.08E-3	1.80	3324	174	425	40	[PRKAG2 - protein kinase, amp-activated, gamma 2 non-catalytic subunit, PRKAA2 - protein kinase, amp-activated, alpha 2 catalytic subunit, PRKAA1 - protein kinase, amp-activated, alpha 1 catalytic subunit, SHC1 - shc (src homology 2 domain containing) transforming protein 1, CDK1 - cyclin-dependent kinase 1, PRKACA - protein kinase, camp-dependent, catalytic, alpha, PIK3R1 - phosphoinositide-3-ki…
GO:0044255	cellular lipid metabolic process	9.76E-5	2.11E-3	1.78	3324	180	425	41	[BAX - bcl2-associated x protein, PRKAG2 - protein kinase, amp-activated, gamma 2 non-catalytic subunit, PRKAA2 - protein kinase, amp-activated, alpha 2 catalytic subunit, PRKAA1 - protein kinase, amp-activated, alpha 1 catalytic subunit, PRKACA - protein kinase, camp-dependent, catalytic, alpha, SYK - spleen tyrosine kinase, LRP1 - low density lipoprotein receptor-related protein 1, LRP2 - low d…
GO:0048589	developmental growth	9.84E-5	2.12E-3	2.41	3324	65	425	20	[CDK5 - cyclin-dependent kinase 5, AKT1 - v-akt murine thymoma viral oncogene homolog 1, TGFB1 - transforming growth factor, beta 1, SMAD2 - smad family member 2, AR - androgen receptor, CFLAR - casp8 and fadd-like apoptosis regulator, DVL1 - dishevelled segment polarity protein 1, NACA - nascent polypeptide-associated complex alpha subunit, MAPT - microtubule-associated protein tau, BCL2 - b-cel…
GO:0031331	positive regulation of cellular catabolic process	9.84E-5	2.11E-3	2.41	3324	65	425	20	[PRKAA2 - protein kinase, amp-activated, alpha 2 catalytic subunit, PRKAA1 - protein kinase, amp-activated, alpha 1 catalytic subunit, ATG14 - autophagy related 14, PIAS1 - protein inhibitor of activated stat, 1, SUMO1 - small ubiquitin-like modifier 1, AKT1 - v-akt murine thymoma viral oncogene homolog 1, INS - insulin, BAD - bcl2-associated agonist of cell death, DVL1 - dishevelled segment pola…
GO:0055082	cellular chemical homeostasis	9.87E-5	2.12E-3	1.93	3324	134	425	33	[BAX - bcl2-associated x protein, PRKACA - protein kinase, camp-dependent, catalytic, alpha, ATP2B2 - atpase, ca++ transporting, plasma membrane 2, TF - transferrin, APLP2 - amyloid beta (a4) precursor-like protein 2, SIN3A - sin3 transcription regulator family member a, PRNP - prion protein, CLN3 - ceroid-lipofuscinosis, neuronal 3, FGF2 - fibroblast growth factor 2 (basic), CP - ceruloplasmin (…
GO:0032868	response to insulin stimulus	9.87E-5	2.11E-3	1.93	3324	134	425	33	[PRKAA2 - protein kinase, amp-activated, alpha 2 catalytic subunit, PRKAG2 - protein kinase, amp-activated, gamma 2 non-catalytic subunit, PRKAA1 - protein kinase, amp-activated, alpha 1 catalytic subunit, SHC1 - shc (src homology 2 domain containing) transforming protein 1, CDK1 - cyclin-dependent kinase 1, PIK3R1 - phosphoinositide-3-kinase, regulatory subunit 1 (alpha), RELA - v-rel avian reti…
GO:0009607	response to biotic stimulus	9.89E-5	2.11E-3	1.69	3324	222	425	48	[IRF9 - interferon regulatory factor 9, NCK1 - nck adaptor protein 1, SYK - spleen tyrosine kinase, HSF1 - heat shock transcription factor 1, JUN - jun proto-oncogene, SNCA - synuclein, alpha (non a4 component of amyloid precursor), IER3 - immediate early response 3, BAD - bcl2-associated agonist of cell death, ADAM17 - adam metallopeptidase domain 17, TP53 - tumor protein p53, RELA - v-rel avian…
GO:0045927	positive regulation of growth	9.95E-5	2.12E-3	2.35	3324	70	425	21	[TAF9 - taf9 rna polymerase ii, tata box binding protein (tbp)-associated factor, 32kda, TGFB2 - transforming growth factor, beta 2, AKT1 - v-akt murine thymoma viral oncogene homolog 1, RAB11A - rab11a, member ras oncogene family, SLC6A3 - solute carrier family 6 (neurotransmitter transporter), member 3, IKZF1 - ikaros family zinc finger 1 (ikaros), HSF1 - heat shock transcription factor 1, NGF …
GO:0045088	regulation of innate immune response	1.01E-4	2.15E-3	1.97	3324	123	425	31	[A2M - alpha-2-macroglobulin, UBA52 - ubiquitin a-52 residue ribosomal protein fusion product 1, RPS27A - ribosomal protein s27a, CDK1 - cyclin-dependent kinase 1, XIAP - x-linked inhibitor of apoptosis, JUN - jun proto-oncogene, SIN3A - sin3 transcription regulator family member a, UBC - ubiquitin c, UBB - ubiquitin b, RELA - v-rel avian reticuloendotheliosis viral oncogene homolog a, MEF2C - my…
GO:0030856	regulation of epithelial cell differentiation	1.03E-4	2.19E-3	3.08	3324	33	425	13	[NUMB - numb homolog (drosophila), BAD - bcl2-associated agonist of cell death, CAV1 - caveolin 1, caveolae protein, 22kda, TP63 - tumor protein p63, DLL1 - delta-like 1 (drosophila), BCL2 - b-cell cll/lymphoma 2, GSK3B - glycogen synthase kinase 3 beta, CCND1 - cyclin d1, GSK3A - glycogen synthase kinase 3 alpha, NOTCH1 - notch 1, APC - adenomatous polyposis coli, NCOA3 - nuclear receptor coacti…
GO:0043112	receptor metabolic process	1.03E-4	2.18E-3	3.08	3324	33	425	13	[CDK5 - cyclin-dependent kinase 5, TGFB1 - transforming growth factor, beta 1, CAPN1 - calpain 1, (mu/i) large subunit, CLTC - clathrin, heavy chain (hc), SNCA - synuclein, alpha (non a4 component of amyloid precursor), CAV1 - caveolin 1, caveolae protein, 22kda, ADRBK1 - adrenergic, beta, receptor kinase 1, SMURF1 - smad specific e3 ubiquitin protein ligase 1, IL10 - interleukin 10, GRB2 - growt…
GO:0097191	extrinsic apoptotic signaling pathway	1.03E-4	2.18E-3	3.08	3324	33	425	13	[BAX - bcl2-associated x protein, DAXX - death-domain associated protein, TGFB2 - transforming growth factor, beta 2, GABARAP - gaba(a) receptor-associated protein, TGFB1 - transforming growth factor, beta 1, NGF - nerve growth factor (beta polypeptide), BAD - bcl2-associated agonist of cell death, DDX47 - dead (asp-glu-ala-asp) box polypeptide 47, CASP8 - caspase 8, apoptosis-related cysteine pe…
GO:0051234	establishment of localization	1.06E-4	2.22E-3	1.31	3324	807	425	135	[A2M - alpha-2-macroglobulin, MAGI2 - membrane associated guanylate kinase, ww and pdz domain containing 2, APOA1 - apolipoprotein a-i, CDC42 - cell division cycle 42, SET - set nuclear oncogene, CP - ceruloplasmin (ferroxidase), DCTN1 - dynactin 1, FLNA - filamin a, alpha, PML - promyelocytic leukemia, PSEN1 - presenilin 1, PSEN2 - presenilin 2 (alzheimer disease 4), APBA1 - amyloid beta (a4) pr…
GO:0006810	transport	1.07E-4	2.25E-3	1.31	3324	793	425	133	[A2M - alpha-2-macroglobulin, MAGI2 - membrane associated guanylate kinase, ww and pdz domain containing 2, APOA1 - apolipoprotein a-i, CDC42 - cell division cycle 42, SET - set nuclear oncogene, CP - ceruloplasmin (ferroxidase), DCTN1 - dynactin 1, FLNA - filamin a, alpha, PML - promyelocytic leukemia, PSEN1 - presenilin 1, PSEN2 - presenilin 2 (alzheimer disease 4), APBA1 - amyloid beta (a4) pr…
GO:0071902	positive regulation of protein serine/threonine kinase activity	1.09E-4	2.27E-3	1.94	3324	129	425	32	[PRKAA1 - protein kinase, amp-activated, alpha 1 catalytic subunit, UBA52 - ubiquitin a-52 residue ribosomal protein fusion product 1, MDFI - myod family inhibitor, RPS27A - ribosomal protein s27a, SHC1 - shc (src homology 2 domain containing) transforming protein 1, CDK1 - cyclin-dependent kinase 1, SYK - spleen tyrosine kinase, SNCA - synuclein, alpha (non a4 component of amyloid precursor), AD…
GO:0032273	positive regulation of protein polymerization	1.09E-4	2.27E-3	3.44	3324	25	425	11	[MAPT - microtubule-associated protein tau, GRB2 - growth factor receptor-bound protein 2, PRKCE - protein kinase c, epsilon, ARF6 - adp-ribosylation factor 6, PTK2B - protein tyrosine kinase 2 beta, NCK1 - nck adaptor protein 1, PFN2 - profilin 2, NCK2 - nck adaptor protein 2, TPPP - tubulin polymerization promoting protein, APC - adenomatous polyposis coli, MLST8 - mtor associated protein, lst8…
GO:0043620	regulation of DNA-dependent transcription in response to stress	1.09E-4	2.27E-3	3.44	3324	25	425	11	[UBA52 - ubiquitin a-52 residue ribosomal protein fusion product 1, RPS27A - ribosomal protein s27a, VHL - von hippel-lindau tumor suppressor, e3 ubiquitin protein ligase, CREBBP - creb binding protein, RPS6KA3 - ribosomal protein s6 kinase, 90kda, polypeptide 3, DDIT3 - dna-damage-inducible transcript 3, RPS6KA1 - ribosomal protein s6 kinase, 90kda, polypeptide 1, SIN3A - sin3 transcription regu…
GO:2000736	regulation of stem cell differentiation	1.09E-4	2.27E-3	3.24	3324	29	425	12	[DAB2 - dab, mitogen-responsive phosphoprotein, homolog 2 (drosophila), PPP2CA - protein phosphatase 2, catalytic subunit, alpha isozyme, TGFB2 - transforming growth factor, beta 2, TGFB1 - transforming growth factor, beta 1, SMAD2 - smad family member 2, SMAD4 - smad family member 4, SMAD3 - smad family member 3, REST - re1-silencing transcription factor, GSK3B - glycogen synthase kinase 3 beta,…
GO:0042177	negative regulation of protein catabolic process	1.09E-4	2.26E-3	3.24	3324	29	425	12	[RELA - v-rel avian reticuloendotheliosis viral oncogene homolog a, TAF9 - taf9 rna polymerase ii, tata box binding protein (tbp)-associated factor, 32kda, IL10 - interleukin 10, EGFR - epidermal growth factor receptor, FLNA - filamin a, alpha, BAG6 - bcl2-associated athanogene 6, SMAD4 - smad family member 4, INS - insulin, FYN - fyn oncogene related to src, fgr, yes, SMAD3 - smad family member …
GO:0006921	cellular component disassembly involved in execution phase of apoptosis	1.14E-4	2.36E-3	2.79	3324	42	425	15	[STK24 - serine/threonine kinase 24, SPTAN1 - spectrin, alpha, non-erythrocytic 1, CDH1 - cadherin 1, type 1, e-cadherin (epithelial), VIM - vimentin, HMGB1 - high mobility group box 1, MAPT - microtubule-associated protein tau, LYN - v-yes-1 yamaguchi sarcoma viral related oncogene homolog, CASP8 - caspase 8, apoptosis-related cysteine peptidase, CASP6 - caspase 6, apoptosis-related cysteine pep…
GO:0051651	maintenance of location in cell	1.14E-4	2.36E-3	2.79	3324	42	425	15	[MDFI - myod family inhibitor, RB1 - retinoblastoma 1, CAV1 - caveolin 1, caveolae protein, 22kda, JUP - junction plakoglobin, IL10 - interleukin 10, BCL3 - b-cell cll/lymphoma 3, FLNA - filamin a, alpha, FLNB - filamin b, beta, PML - promyelocytic leukemia, APOE - apolipoprotein e, ALB - albumin, PDIA3 - protein disulfide isomerase family a, member 3, YWHAB - tyrosine 3-monooxygenase/tryptophan …
GO:0048167	regulation of synaptic plasticity	1.17E-4	2.41E-3	2.51	3324	56	425	18	[GFAP - glial fibrillary acidic protein, STXBP1 - syntaxin binding protein 1, CDK5 - cyclin-dependent kinase 5, S100B - s100 calcium binding protein b, ATP2B2 - atpase, ca++ transporting, plasma membrane 2, BDNF - brain-derived neurotrophic factor, RAB11A - rab11a, member ras oncogene family, SNCA - synuclein, alpha (non a4 component of amyloid precursor), PRKCZ - protein kinase c, zeta, CAMK2A -…
GO:0043406	positive regulation of MAP kinase activity	1.17E-4	2.41E-3	2.07	3324	102	425	27	[PRKAA1 - protein kinase, amp-activated, alpha 1 catalytic subunit, UBA52 - ubiquitin a-52 residue ribosomal protein fusion product 1, MDFI - myod family inhibitor, RPS27A - ribosomal protein s27a, SHC1 - shc (src homology 2 domain containing) transforming protein 1, CDK1 - cyclin-dependent kinase 1, SYK - spleen tyrosine kinase, UBC - ubiquitin c, UBB - ubiquitin b, FGF2 - fibroblast growth fact…
GO:0002221	pattern recognition receptor signaling pathway	1.25E-4	2.56E-3	2.31	3324	71	425	21	[CTSL - cathepsin l, UBA52 - ubiquitin a-52 residue ribosomal protein fusion product 1, MAPK8 - mitogen-activated protein kinase 8, RPS6KA5 - ribosomal protein s6 kinase, 90kda, polypeptide 5, RPS27A - ribosomal protein s27a, CDK1 - cyclin-dependent kinase 1, MAPK3 - mitogen-activated protein kinase 3, MAPK1 - mitogen-activated protein kinase 1, JUN - jun proto-oncogene, HSPD1 - heat shock 60kda …
GO:0033993	response to lipid	1.27E-4	2.58E-3	1.69	3324	218	425	47	[HSF1 - heat shock transcription factor 1, JUN - jun proto-oncogene, SNCA - synuclein, alpha (non a4 component of amyloid precursor), APOA1 - apolipoprotein a-i, BAD - bcl2-associated agonist of cell death, ADAM17 - adam metallopeptidase domain 17, MDM2 - mdm2 oncogene, e3 ubiquitin protein ligase, RELA - v-rel avian reticuloendotheliosis viral oncogene homolog a, PLAT - plasminogen activator, ti…
GO:0006811	ion transport	1.29E-4	2.62E-3	1.72	3324	200	425	44	[BAX - bcl2-associated x protein, PRKAA2 - protein kinase, amp-activated, alpha 2 catalytic subunit, PRKAG2 - protein kinase, amp-activated, gamma 2 non-catalytic subunit, UBA52 - ubiquitin a-52 residue ribosomal protein fusion product 1, ATP2B1 - atpase, ca++ transporting, plasma membrane 1, RPS27A - ribosomal protein s27a, ATP2B2 - atpase, ca++ transporting, plasma membrane 2, NSF - n-ethylmale…
GO:0071453	cellular response to oxygen levels	1.31E-4	2.66E-3	2.66	3324	47	425	16	[UBQLN1 - ubiquilin 1, PRKAA1 - protein kinase, amp-activated, alpha 1 catalytic subunit, UBA52 - ubiquitin a-52 residue ribosomal protein fusion product 1, S100B - s100 calcium binding protein b, RPS27A - ribosomal protein s27a, AKT1 - v-akt murine thymoma viral oncogene homolog 1, VHL - von hippel-lindau tumor suppressor, e3 ubiquitin protein ligase, CAV1 - caveolin 1, caveolae protein, 22kda, …
GO:1902275	regulation of chromatin organization	1.31E-4	2.66E-3	2.66	3324	47	425	16	[RPS6KA5 - ribosomal protein s6 kinase, 90kda, polypeptide 5, MAPK8 - mitogen-activated protein kinase 8, CDK9 - cyclin-dependent kinase 9, TGFB1 - transforming growth factor, beta 1, OGT - o-linked n-acetylglucosamine (glcnac) transferase, MAPK3 - mitogen-activated protein kinase 3, SNCA - synuclein, alpha (non a4 component of amyloid precursor), SIN3A - sin3 transcription regulator family membe…
GO:0000045	autophagic vacuole assembly	1.41E-4	2.85E-3	3.91	3324	18	425	9	[ATG14 - autophagy related 14, C12orf44 - chromosome 12 open reading frame 44, WIPI1 - wd repeat domain, phosphoinositide interacting 1, WIPI2 - wd repeat domain, phosphoinositide interacting 2, CTSD - cathepsin d, PSEN1 - presenilin 1, WDR45 - wd repeat domain 45, ATG16L1 - autophagy related 16-like 1 (s. cerevisiae), ATG5 - autophagy related 5]
GO:0006974	response to DNA damage stimulus	1.46E-4	2.95E-3	1.63	3324	250	425	52	[XIAP - x-linked inhibitor of apoptosis, CDK1 - cyclin-dependent kinase 1, DDIT3 - dna-damage-inducible transcript 3, ABL1 - c-abl oncogene 1, non-receptor tyrosine kinase, PML - promyelocytic leukemia, PSEN1 - presenilin 1, CASP3 - caspase 3, apoptosis-related cysteine peptidase, APC - adenomatous polyposis coli, FOXO3 - forkhead box o3, APBB1 - amyloid beta (a4) precursor protein-binding, famil…
GO:0030111	regulation of Wnt receptor signaling pathway	1.52E-4	3.07E-3	2.23	3324	77	425	22	[MDFI - myod family inhibitor, XIAP - x-linked inhibitor of apoptosis, LRP1 - low density lipoprotein receptor-related protein 1, DDIT3 - dna-damage-inducible transcript 3, PPP2R1A - protein phosphatase 2, regulatory subunit a, alpha, CAV1 - caveolin 1, caveolae protein, 22kda, DVL1 - dishevelled segment polarity protein 1, JUP - junction plakoglobin, TLE1 - transducin-like enhancer of split 1 (e…
GO:0001933	negative regulation of protein phosphorylation	1.55E-4	3.11E-3	2.01	3324	109	425	28	[PRKAG2 - protein kinase, amp-activated, gamma 2 non-catalytic subunit, BAX - bcl2-associated x protein, PARK2 - parkinson protein 2, e3 ubiquitin protein ligase (parkin), NCK1 - nck adaptor protein 1, JUN - jun proto-oncogene, SNCA - synuclein, alpha (non a4 component of amyloid precursor), PRNP - prion protein, ABL1 - c-abl oncogene 1, non-receptor tyrosine kinase, LYN - v-yes-1 yamaguchi sarco…
GO:0071456	cellular response to hypoxia	1.56E-4	3.12E-3	2.73	3324	43	425	15	[UBQLN1 - ubiquilin 1, PRKAA1 - protein kinase, amp-activated, alpha 1 catalytic subunit, UBA52 - ubiquitin a-52 residue ribosomal protein fusion product 1, S100B - s100 calcium binding protein b, RPS27A - ribosomal protein s27a, AKT1 - v-akt murine thymoma viral oncogene homolog 1, VHL - von hippel-lindau tumor suppressor, e3 ubiquitin protein ligase, BAD - bcl2-associated agonist of cell death,…
GO:0010810	regulation of cell-substrate adhesion	1.56E-4	3.11E-3	2.73	3324	43	425	15	[CDC42 - cell division cycle 42, PRKCZ - protein kinase c, zeta, PIK3R1 - phosphoinositide-3-kinase, regulatory subunit 1 (alpha), CALR - calreticulin, PRKCE - protein kinase c, epsilon, DAB2 - dab, mitogen-responsive phosphoprotein, homolog 2 (drosophila), PTK2B - protein tyrosine kinase 2 beta, BCL2 - b-cell cll/lymphoma 2, RASA1 - ras p21 protein activator (gtpase activating protein) 1, PLG - …
GO:0036294	cellular response to decreased oxygen levels	1.56E-4	3.1E-3	2.73	3324	43	425	15	[UBQLN1 - ubiquilin 1, PRKAA1 - protein kinase, amp-activated, alpha 1 catalytic subunit, UBA52 - ubiquitin a-52 residue ribosomal protein fusion product 1, S100B - s100 calcium binding protein b, RPS27A - ribosomal protein s27a, AKT1 - v-akt murine thymoma viral oncogene homolog 1, VHL - von hippel-lindau tumor suppressor, e3 ubiquitin protein ligase, BAD - bcl2-associated agonist of cell death,…
GO:0061136	regulation of proteasomal protein catabolic process	1.56E-4	3.1E-3	2.73	3324	43	425	15	[TAF9 - taf9 rna polymerase ii, tata box binding protein (tbp)-associated factor, 32kda, PIAS1 - protein inhibitor of activated stat, 1, PRKACA - protein kinase, camp-dependent, catalytic, alpha, SUMO1 - small ubiquitin-like modifier 1, AKT1 - v-akt murine thymoma viral oncogene homolog 1, DVL1 - dishevelled segment polarity protein 1, MDM2 - mdm2 oncogene, e3 ubiquitin protein ligase, PSME3 - pr…
GO:0097285	cell-type specific apoptotic process	1.56E-4	3.09E-3	2.73	3324	43	425	15	[BAX - bcl2-associated x protein, CTSL - cathepsin l, CDK5 - cyclin-dependent kinase 5, TGFB2 - transforming growth factor, beta 2, AKT1 - v-akt murine thymoma viral oncogene homolog 1, RB1 - retinoblastoma 1, MAX - myc associated factor x, TP63 - tumor protein p63, TP53 - tumor protein p53, GAPDH - glyceraldehyde-3-phosphate dehydrogenase, BCL2 - b-cell cll/lymphoma 2, PSEN1 - presenilin 1, APP …
GO:0002758	innate immune response-activating signal transduction	1.56E-4	3.09E-3	2.28	3324	72	425	21	[CTSL - cathepsin l, UBA52 - ubiquitin a-52 residue ribosomal protein fusion product 1, MAPK8 - mitogen-activated protein kinase 8, RPS6KA5 - ribosomal protein s6 kinase, 90kda, polypeptide 5, RPS27A - ribosomal protein s27a, CDK1 - cyclin-dependent kinase 1, MAPK3 - mitogen-activated protein kinase 3, MAPK1 - mitogen-activated protein kinase 1, JUN - jun proto-oncogene, HSPD1 - heat shock 60kda …
GO:1901990	regulation of mitotic cell cycle phase transition	1.56E-4	3.08E-3	2.28	3324	72	425	21	[CDK1 - cyclin-dependent kinase 1, AKT1 - v-akt murine thymoma viral oncogene homolog 1, TGFB1 - transforming growth factor, beta 1, RB1 - retinoblastoma 1, CENPF - centromere protein f, 350/400kda, TP63 - tumor protein p63, SIN3A - sin3 transcription regulator family member a, ADAM17 - adam metallopeptidase domain 17, MDM2 - mdm2 oncogene, e3 ubiquitin protein ligase, TP53 - tumor protein p53, G…
GO:0006796	phosphate-containing compound metabolic process	1.56E-4	3.08E-3	1.43	3324	465	425	85	[PRKAA2 - protein kinase, amp-activated, alpha 2 catalytic subunit, IKBKAP - inhibitor of kappa light polypeptide gene enhancer in b-cells, kinase complex-associated protein, PRKAA1 - protein kinase, amp-activated, alpha 1 catalytic subunit, PRKACA - protein kinase, camp-dependent, catalytic, alpha, ATP2B2 - atpase, ca++ transporting, plasma membrane 2, SYK - spleen tyrosine kinase, HSF1 - heat s…
GO:1900076	regulation of cellular response to insulin stimulus	1.61E-4	3.17E-3	3.13	3324	30	425	12	[RELA - v-rel avian reticuloendotheliosis viral oncogene homolog a, PRKAA1 - protein kinase, amp-activated, alpha 1 catalytic subunit, NGFR - nerve growth factor receptor, PRKCB - protein kinase c, beta, PRKCD - protein kinase c, delta, OGT - o-linked n-acetylglucosamine (glcnac) transferase, INS - insulin, GSK3A - glycogen synthase kinase 3 alpha, PRKCZ - protein kinase c, zeta, LEP - leptin, IL…
GO:0032436	positive regulation of proteasomal ubiquitin-dependent protein catabolic process	1.62E-4	3.19E-3	3.56	3324	22	425	10	[PIAS1 - protein inhibitor of activated stat, 1, CSNK1D - casein kinase 1, delta, DAB2 - dab, mitogen-responsive phosphoprotein, homolog 2 (drosophila), SUMO1 - small ubiquitin-like modifier 1, AKT1 - v-akt murine thymoma viral oncogene homolog 1, PSEN1 - presenilin 1, STUB1 - stip1 homology and u-box containing protein 1, e3 ubiquitin protein ligase, CLU - clusterin, DVL1 - dishevelled segment p…
GO:0007033	vacuole organization	1.62E-4	3.18E-3	3.56	3324	22	425	10	[CLN3 - ceroid-lipofuscinosis, neuronal 3, ATG14 - autophagy related 14, C12orf44 - chromosome 12 open reading frame 44, WIPI1 - wd repeat domain, phosphoinositide interacting 1, WIPI2 - wd repeat domain, phosphoinositide interacting 2, CTSD - cathepsin d, PSEN1 - presenilin 1, WDR45 - wd repeat domain 45, ATG16L1 - autophagy related 16-like 1 (s. cerevisiae), ATG5 - autophagy related 5]
GO:0002252	immune effector process	1.63E-4	3.19E-3	1.86	3324	143	425	34	[IRF9 - interferon regulatory factor 9, NCK1 - nck adaptor protein 1, SYK - spleen tyrosine kinase, LGALS8 - lectin, galactoside-binding, soluble, 8, TUBB - tubulin, beta class i, CDC42 - cell division cycle 42, ADAM17 - adam metallopeptidase domain 17, PIK3R1 - phosphoinositide-3-kinase, regulatory subunit 1 (alpha), RELA - v-rel avian reticuloendotheliosis viral oncogene homolog a, TP53 - tumor…
GO:0043525	positive regulation of neuron apoptotic process	1.68E-4	3.27E-3	3.31	3324	26	425	11	[TP53 - tumor protein p53, BAX - bcl2-associated x protein, CDK5 - cyclin-dependent kinase 5, TGFB2 - transforming growth factor, beta 2, CASP7 - caspase 7, apoptosis-related cysteine peptidase, JUN - jun proto-oncogene, CDC42 - cell division cycle 42, CASP3 - caspase 3, apoptosis-related cysteine peptidase, NF1 - neurofibromin 1, FOXO3 - forkhead box o3, NR3C1 - nuclear receptor subfamily 3, gro…
GO:0032768	regulation of monooxygenase activity	1.68E-4	3.26E-3	3.31	3324	26	425	11	[HSP90AA1 - heat shock protein 90kda alpha (cytosolic), class a member 1, EGFR - epidermal growth factor receptor, AKT1 - v-akt murine thymoma viral oncogene homolog 1, PTK2B - protein tyrosine kinase 2 beta, ESR1 - estrogen receptor 1, APOE - apolipoprotein e, SCARB1 - scavenger receptor class b, member 1, INS - insulin, SNCA - synuclein, alpha (non a4 component of amyloid precursor), CAV1 - cav…
GO:1901216	positive regulation of neuron death	1.68E-4	3.25E-3	3.31	3324	26	425	11	[TP53 - tumor protein p53, BAX - bcl2-associated x protein, CDK5 - cyclin-dependent kinase 5, TGFB2 - transforming growth factor, beta 2, CASP7 - caspase 7, apoptosis-related cysteine peptidase, JUN - jun proto-oncogene, CDC42 - cell division cycle 42, CASP3 - caspase 3, apoptosis-related cysteine peptidase, NF1 - neurofibromin 1, FOXO3 - forkhead box o3, NR3C1 - nuclear receptor subfamily 3, gro…
GO:0002433	immune response-regulating cell surface receptor signaling pathway involved in phagocytosis	1.74E-4	3.37E-3	2.61	3324	48	425	16	[NCK1 - nck adaptor protein 1, SYK - spleen tyrosine kinase, MAPK3 - mitogen-activated protein kinase 3, MAPK1 - mitogen-activated protein kinase 1, CDC42 - cell division cycle 42, PIK3R1 - phosphoinositide-3-kinase, regulatory subunit 1 (alpha), ACTB - actin, beta, ABL1 - c-abl oncogene 1, non-receptor tyrosine kinase, HSP90AA1 - heat shock protein 90kda alpha (cytosolic), class a member 1, GRB2…
GO:0006919	activation of cysteine-type endopeptidase activity involved in apoptotic process	1.74E-4	3.36E-3	2.61	3324	48	425	16	[BAX - bcl2-associated x protein, CYCS - cytochrome c, somatic, SNCA - synuclein, alpha (non a4 component of amyloid precursor), HSPD1 - heat shock 60kda protein 1 (chaperonin), BAD - bcl2-associated agonist of cell death, CASP8 - caspase 8, apoptosis-related cysteine peptidase, PML - promyelocytic leukemia, TRAF2 - tnf receptor-associated factor 2, CASP7 - caspase 7, apoptosis-related cysteine p…
GO:0038096	Fc-gamma receptor signaling pathway involved in phagocytosis	1.74E-4	3.35E-3	2.61	3324	48	425	16	[SYK - spleen tyrosine kinase, NCK1 - nck adaptor protein 1, MAPK3 - mitogen-activated protein kinase 3, MAPK1 - mitogen-activated protein kinase 1, CDC42 - cell division cycle 42, PIK3R1 - phosphoinositide-3-kinase, regulatory subunit 1 (alpha), ACTB - actin, beta, ABL1 - c-abl oncogene 1, non-receptor tyrosine kinase, HSP90AA1 - heat shock protein 90kda alpha (cytosolic), class a member 1, GRB2…
GO:0038094	Fc-gamma receptor signaling pathway	1.74E-4	3.35E-3	2.61	3324	48	425	16	[NCK1 - nck adaptor protein 1, SYK - spleen tyrosine kinase, MAPK3 - mitogen-activated protein kinase 3, MAPK1 - mitogen-activated protein kinase 1, CDC42 - cell division cycle 42, PIK3R1 - phosphoinositide-3-kinase, regulatory subunit 1 (alpha), ACTB - actin, beta, ABL1 - c-abl oncogene 1, non-receptor tyrosine kinase, HSP90AA1 - heat shock protein 90kda alpha (cytosolic), class a member 1, GRB2…
GO:0050865	regulation of cell activation	1.78E-4	3.42E-3	1.80	3324	161	425	37	[NCK1 - nck adaptor protein 1, SYK - spleen tyrosine kinase, LGALS8 - lectin, galactoside-binding, soluble, 8, SNCA - synuclein, alpha (non a4 component of amyloid precursor), CDC42 - cell division cycle 42, NCK2 - nck adaptor protein 2, BAD - bcl2-associated agonist of cell death, PRNP - prion protein, PIK3R1 - phosphoinositide-3-kinase, regulatory subunit 1 (alpha), GRB2 - growth factor recepto…
GO:0010800	positive regulation of peptidyl-threonine phosphorylation	1.8E-4	3.44E-3	6.52	3324	6	425	5	[PRKAG2 - protein kinase, amp-activated, gamma 2 non-catalytic subunit, TGFB1 - transforming growth factor, beta 1, MAPK1 - mitogen-activated protein kinase 1, GSK3B - glycogen synthase kinase 3 beta, GSK3A - glycogen synthase kinase 3 alpha]
GO:0031065	positive regulation of histone deacetylation	1.8E-4	3.44E-3	6.52	3324	6	425	5	[TP53 - tumor protein p53, NCOR1 - nuclear receptor corepressor 1, CTBP1 - c-terminal binding protein 1, PML - promyelocytic leukemia, TGFB1 - transforming growth factor, beta 1]
GO:0034976	response to endoplasmic reticulum stress	1.87E-4	3.56E-3	2.51	3324	53	425	17	[UBQLN1 - ubiquilin 1, BAX - bcl2-associated x protein, WIPI1 - wd repeat domain, phosphoinositide interacting 1, SHC1 - shc (src homology 2 domain containing) transforming protein 1, USP19 - ubiquitin specific peptidase 19, DDIT3 - dna-damage-inducible transcript 3, ERN1 - endoplasmic reticulum to nucleus signaling 1, TP53 - tumor protein p53, CALR - calreticulin, DCTN1 - dynactin 1, BCL2 - b-ce…
GO:0043279	response to alkaloid	1.87E-4	3.55E-3	2.51	3324	53	425	17	[PRKAA1 - protein kinase, amp-activated, alpha 1 catalytic subunit, CDK5 - cyclin-dependent kinase 5, SLC6A3 - solute carrier family 6 (neurotransmitter transporter), member 3, NGF - nerve growth factor (beta polypeptide), TH - tyrosine hydroxylase, SNCA - synuclein, alpha (non a4 component of amyloid precursor), BAD - bcl2-associated agonist of cell death, MDM2 - mdm2 oncogene, e3 ubiquitin prot…
GO:0042127	regulation of cell proliferation	1.97E-4	3.74E-3	1.41	3324	495	425	89	[GFAP - glial fibrillary acidic protein, PRKAA1 - protein kinase, amp-activated, alpha 1 catalytic subunit, HSPA1B - heat shock 70kda protein 1b, MAGI2 - membrane associated guanylate kinase, ww and pdz domain containing 2, CDK1 - cyclin-dependent kinase 1, XIAP - x-linked inhibitor of apoptosis, SYK - spleen tyrosine kinase, NCK1 - nck adaptor protein 1, CAPN1 - calpain 1, (mu/i) large subunit, …
GO:0006793	phosphorus metabolic process	1.98E-4	3.75E-3	1.42	3324	468	425	85	[PRKAA2 - protein kinase, amp-activated, alpha 2 catalytic subunit, IKBKAP - inhibitor of kappa light polypeptide gene enhancer in b-cells, kinase complex-associated protein, PRKAA1 - protein kinase, amp-activated, alpha 1 catalytic subunit, PRKACA - protein kinase, camp-dependent, catalytic, alpha, ATP2B2 - atpase, ca++ transporting, plasma membrane 2, SYK - spleen tyrosine kinase, HSF1 - heat s…
GO:0048729	tissue morphogenesis	1.98E-4	3.75E-3	1.96	3324	116	425	29	[JUP - junction plakoglobin, DLL1 - delta-like 1 (drosophila), FGF2 - fibroblast growth factor 2 (basic), EGFR - epidermal growth factor receptor, GRB2 - growth factor receptor-bound protein 2, MEF2C - myocyte enhancer factor 2c, ESR1 - estrogen receptor 1, PML - promyelocytic leukemia, PSEN1 - presenilin 1, CTNND1 - catenin (cadherin-associated protein), delta 1, MYC - v-myc avian myelocytomatos…
GO:0031330	negative regulation of cellular catabolic process	2.09E-4	3.94E-3	2.91	3324	35	425	13	[TAF9 - taf9 rna polymerase ii, tata box binding protein (tbp)-associated factor, 32kda, AKT1 - v-akt murine thymoma viral oncogene homolog 1, INS - insulin, IER3 - immediate early response 3, HP - haptoglobin, FURIN - furin (paired basic amino acid cleaving enzyme), TP53 - tumor protein p53, CLN3 - ceroid-lipofuscinosis, neuronal 3, IL10 - interleukin 10, BCL2 - b-cell cll/lymphoma 2, BCL2L1 - b…
GO:0030307	positive regulation of cell growth	2.09E-4	3.93E-3	2.67	3324	44	425	15	[TAF9 - taf9 rna polymerase ii, tata box binding protein (tbp)-associated factor, 32kda, TGFB2 - transforming growth factor, beta 2, AKT1 - v-akt murine thymoma viral oncogene homolog 1, RAB11A - rab11a, member ras oncogene family, NGF - nerve growth factor (beta polypeptide), INS - insulin, ADAM17 - adam metallopeptidase domain 17, MAPT - microtubule-associated protein tau, PTK2B - protein tyros…
GO:0051100	negative regulation of binding	2.09E-4	3.92E-3	2.67	3324	44	425	15	[BAX - bcl2-associated x protein, MAPK8 - mitogen-activated protein kinase 8, MDFI - myod family inhibitor, SUMO1 - small ubiquitin-like modifier 1, MAPK3 - mitogen-activated protein kinase 3, JUN - jun proto-oncogene, CAV1 - caveolin 1, caveolae protein, 22kda, SIN3A - sin3 transcription regulator family member a, DVL1 - dishevelled segment polarity protein 1, SLPI - secretory leukocyte peptidas…
GO:0045934	negative regulation of nucleobase-containing compound metabolic process	2.13E-4	0.004	1.45	3324	422	425	78	[ZMYND8 - zinc finger, mynd-type containing 8, DDIT3 - dna-damage-inducible transcript 3, PAX3 - paired box 3, SIN3A - sin3 transcription regulator family member a, HMGB1 - high mobility group box 1, TLE1 - transducin-like enhancer of split 1 (e(sp1) homolog, drosophila), TSC22D4 - tsc22 domain family, member 4, SET - set nuclear oncogene, NCOR1 - nuclear receptor corepressor 1, RELA - v-rel avia…
GO:0040011	locomotion	2.19E-4	4.1E-3	1.57	3324	279	425	56	[CDK1 - cyclin-dependent kinase 1, ATP2B2 - atpase, ca++ transporting, plasma membrane 2, NCK1 - nck adaptor protein 1, SYK - spleen tyrosine kinase, APOA1 - apolipoprotein a-i, PAX3 - paired box 3, HMGB1 - high mobility group box 1, MAPT - microtubule-associated protein tau, PTK2B - protein tyrosine kinase 2 beta, PSEN1 - presenilin 1, PSEN2 - presenilin 2 (alzheimer disease 4), APC - adenomatou…
GO:0001558	regulation of cell growth	2.23E-4	4.17E-3	1.89	3324	128	425	31	[TAF9 - taf9 rna polymerase ii, tata box binding protein (tbp)-associated factor, 32kda, HSPA1B - heat shock 70kda protein 1b, ADAM17 - adam metallopeptidase domain 17, TP53 - tumor protein p53, FGF2 - fibroblast growth factor 2 (basic), MAPT - microtubule-associated protein tau, PTK2B - protein tyrosine kinase 2 beta, PML - promyelocytic leukemia, MAP1B - microtubule-associated protein 1b, RPS6K…
GO:0045786	negative regulation of cell cycle	2.23E-4	4.16E-3	1.89	3324	128	425	31	[PRKAG2 - protein kinase, amp-activated, gamma 2 non-catalytic subunit, PRKAA2 - protein kinase, amp-activated, alpha 2 catalytic subunit, PRKAA1 - protein kinase, amp-activated, alpha 1 catalytic subunit, MAGI2 - membrane associated guanylate kinase, ww and pdz domain containing 2, CENPF - centromere protein f, 350/400kda, DDIT3 - dna-damage-inducible transcript 3, PRNP - prion protein, ERN1 - e…
GO:0043524	negative regulation of neuron apoptotic process	2.28E-4	4.25E-3	2.55	3324	49	425	16	[BAX - bcl2-associated x protein, PARK2 - parkinson protein 2, e3 ubiquitin protein ligase (parkin), STXBP1 - syntaxin binding protein 1, BDNF - brain-derived neurotrophic factor, NGF - nerve growth factor (beta polypeptide), JUN - jun proto-oncogene, SNCA - synuclein, alpha (non a4 component of amyloid precursor), SET - set nuclear oncogene, CLN3 - ceroid-lipofuscinosis, neuronal 3, MEF2C - myoc…
GO:0002431	Fc receptor mediated stimulatory signaling pathway	2.28E-4	4.24E-3	2.55	3324	49	425	16	[SYK - spleen tyrosine kinase, NCK1 - nck adaptor protein 1, MAPK3 - mitogen-activated protein kinase 3, MAPK1 - mitogen-activated protein kinase 1, CDC42 - cell division cycle 42, PIK3R1 - phosphoinositide-3-kinase, regulatory subunit 1 (alpha), ACTB - actin, beta, HSP90AA1 - heat shock protein 90kda alpha (cytosolic), class a member 1, ABL1 - c-abl oncogene 1, non-receptor tyrosine kinase, GRB2…
GO:0017015	regulation of transforming growth factor beta receptor signaling pathway	2.28E-4	4.23E-3	2.55	3324	49	425	16	[UBA52 - ubiquitin a-52 residue ribosomal protein fusion product 1, RPS27A - ribosomal protein s27a, TGFB1 - transforming growth factor, beta 1, SMAD2 - smad family member 2, PIN1 - peptidylprolyl cis/trans isomerase, nima-interacting 1, ADAM17 - adam metallopeptidase domain 17, UBC - ubiquitin c, SMURF1 - smad specific e3 ubiquitin protein ligase 1, UBB - ubiquitin b, TP53 - tumor protein p53, D…
GO:0097202	activation of cysteine-type endopeptidase activity	2.28E-4	4.22E-3	2.55	3324	49	425	16	[BAX - bcl2-associated x protein, CYCS - cytochrome c, somatic, SNCA - synuclein, alpha (non a4 component of amyloid precursor), HSPD1 - heat shock 60kda protein 1 (chaperonin), BAD - bcl2-associated agonist of cell death, CASP8 - caspase 8, apoptosis-related cysteine peptidase, PML - promyelocytic leukemia, TRAF2 - tnf receptor-associated factor 2, CASP7 - caspase 7, apoptosis-related cysteine p…
GO:0031668	cellular response to extracellular stimulus	2.28E-4	4.21E-3	2.55	3324	49	425	16	[PRKAA2 - protein kinase, amp-activated, alpha 2 catalytic subunit, PRKAA1 - protein kinase, amp-activated, alpha 1 catalytic subunit, JUN - jun proto-oncogene, MAX - myc associated factor x, CAV1 - caveolin 1, caveolae protein, 22kda, NCOA1 - nuclear receptor coactivator 1, SQSTM1 - sequestosome 1, MDM2 - mdm2 oncogene, e3 ubiquitin protein ligase, TP53 - tumor protein p53, CLN3 - ceroid-lipofus…
GO:0007050	cell cycle arrest	2.29E-4	4.22E-3	2.18	3324	79	425	22	[PRKAA2 - protein kinase, amp-activated, alpha 2 catalytic subunit, PRKAG2 - protein kinase, amp-activated, gamma 2 non-catalytic subunit, PRKAA1 - protein kinase, amp-activated, alpha 1 catalytic subunit, MAGI2 - membrane associated guanylate kinase, ww and pdz domain containing 2, TGFB2 - transforming growth factor, beta 2, TGFB1 - transforming growth factor, beta 1, RB1 - retinoblastoma 1, DDI…
GO:0007611	learning or memory	2.29E-4	4.21E-3	2.18	3324	79	425	22	[CDK5 - cyclin-dependent kinase 5, S100B - s100 calcium binding protein b, BDNF - brain-derived neurotrophic factor, DLG4 - discs, large homolog 4 (drosophila), NGF - nerve growth factor (beta polypeptide), TH - tyrosine hydroxylase, JUN - jun proto-oncogene, SHC3 - shc (src homology 2 domain containing) transforming protein 3, PRKCZ - protein kinase c, zeta, PRNP - prion protein, CLN3 - ceroid-l…
GO:0030512	negative regulation of transforming growth factor beta receptor signaling pathway	2.33E-4	4.27E-3	3.03	3324	31	425	12	[TP53 - tumor protein p53, UBA52 - ubiquitin a-52 residue ribosomal protein fusion product 1, RPS27A - ribosomal protein s27a, TGFB1 - transforming growth factor, beta 1, SMAD2 - smad family member 2, STUB1 - stip1 homology and u-box containing protein 1, e3 ubiquitin protein ligase, SMAD3 - smad family member 3, HSPA5 - heat shock 70kda protein 5 (glucose-regulated protein, 78kda), PIN1 - peptid…
GO:0010718	positive regulation of epithelial to mesenchymal transition	2.37E-4	4.33E-3	4.56	3324	12	425	7	[DAB2 - dab, mitogen-responsive phosphoprotein, homolog 2 (drosophila), TGFB2 - transforming growth factor, beta 2, TGFB1 - transforming growth factor, beta 1, SMAD2 - smad family member 2, SMAD4 - smad family member 4, SMAD3 - smad family member 3, NOTCH1 - notch 1]
GO:0050999	regulation of nitric-oxide synthase activity	2.38E-4	4.34E-3	3.70	3324	19	425	9	[HSP90AA1 - heat shock protein 90kda alpha (cytosolic), class a member 1, EGFR - epidermal growth factor receptor, ESR1 - estrogen receptor 1, PTK2B - protein tyrosine kinase 2 beta, AKT1 - v-akt murine thymoma viral oncogene homolog 1, APOE - apolipoprotein e, SCARB1 - scavenger receptor class b, member 1, INS - insulin, CAV1 - caveolin 1, caveolae protein, 22kda]
GO:0045637	regulation of myeloid cell differentiation	2.45E-4	4.46E-3	2.27	3324	69	425	20	[HSPA1B - heat shock 70kda protein 1b, RBFOX2 - rna binding protein, fox-1 homolog (c. elegans) 2, IKZF1 - ikaros family zinc finger 1 (ikaros), OGT - o-linked n-acetylglucosamine (glcnac) transferase, RB1 - retinoblastoma 1, JUN - jun proto-oncogene, DLL1 - delta-like 1 (drosophila), PIK3R1 - phosphoinositide-3-kinase, regulatory subunit 1 (alpha), TRAF6 - tnf receptor-associated factor 6, e3 ub…
GO:2000027	regulation of organ morphogenesis	2.47E-4	4.49E-3	2.39	3324	59	425	18	[MAGI2 - membrane associated guanylate kinase, ww and pdz domain containing 2, NGFR - nerve growth factor receptor, BDNF - brain-derived neurotrophic factor, TGFB1 - transforming growth factor, beta 1, AR - androgen receptor, CDH1 - cadherin 1, type 1, e-cadherin (epithelial), RXRA - retinoid x receptor, alpha, NUMB - numb homolog (drosophila), DVL1 - dishevelled segment polarity protein 1, DVL2 …
GO:0051092	positive regulation of NF-kappaB transcription factor activity	2.47E-4	4.48E-3	2.39	3324	59	425	18	[UBA52 - ubiquitin a-52 residue ribosomal protein fusion product 1, RPS6KA5 - ribosomal protein s6 kinase, 90kda, polypeptide 5, RPS27A - ribosomal protein s27a, TGFB1 - transforming growth factor, beta 1, AR - androgen receptor, INS - insulin, CFLAR - casp8 and fadd-like apoptosis regulator, PRKCZ - protein kinase c, zeta, IL1B - interleukin 1, beta, UBC - ubiquitin c, NFKBIB - nuclear factor of…
GO:0031669	cellular response to nutrient levels	2.48E-4	4.48E-3	2.74	3324	40	425	14	[PRKAA2 - protein kinase, amp-activated, alpha 2 catalytic subunit, PRKAA1 - protein kinase, amp-activated, alpha 1 catalytic subunit, JUN - jun proto-oncogene, MAX - myc associated factor x, CAV1 - caveolin 1, caveolae protein, 22kda, NCOA1 - nuclear receptor coactivator 1, SQSTM1 - sequestosome 1, MDM2 - mdm2 oncogene, e3 ubiquitin protein ligase, TP53 - tumor protein p53, CLN3 - ceroid-lipofus…
GO:0022617	extracellular matrix disassembly	2.51E-4	4.53E-3	3.19	3324	27	425	11	[MMP2 - matrix metallopeptidase 2 (gelatinase a, 72kda gelatinase, 72kda type iv collagenase), CTSL - cathepsin l, COL1A2 - collagen, type i, alpha 2, CTSD - cathepsin d, PRSS1 - protease, serine, 1 (trypsin 1), COL4A1 - collagen, type iv, alpha 1, PLG - plasminogen, KLK2 - kallikrein-related peptidase 2, ADAM17 - adam metallopeptidase domain 17, ELANE - elastase, neutrophil expressed, FURIN - fu…
GO:0035872	nucleotide-binding domain, leucine rich repeat containing receptor signaling pathway	2.51E-4	4.52E-3	3.19	3324	27	425	11	[TRAF6 - tnf receptor-associated factor 6, e3 ubiquitin protein ligase, RELA - v-rel avian reticuloendotheliosis viral oncogene homolog a, UBA52 - ubiquitin a-52 residue ribosomal protein fusion product 1, CASP8 - caspase 8, apoptosis-related cysteine peptidase, RPS27A - ribosomal protein s27a, BCL2 - b-cell cll/lymphoma 2, BCL2L1 - bcl2-like 1, APP - amyloid beta (a4) precursor protein, CASP1 - …
GO:0051000	positive regulation of nitric-oxide synthase activity	2.53E-4	4.54E-3	5.21	3324	9	425	6	[AKT1 - v-akt murine thymoma viral oncogene homolog 1, ESR1 - estrogen receptor 1, PTK2B - protein tyrosine kinase 2 beta, APOE - apolipoprotein e, SCARB1 - scavenger receptor class b, member 1, INS - insulin]
GO:0032091	negative regulation of protein binding	2.55E-4	4.58E-3	3.40	3324	23	425	10	[BAX - bcl2-associated x protein, MAPK8 - mitogen-activated protein kinase 8, DAB2 - dab, mitogen-responsive phosphoprotein, homolog 2 (drosophila), PRKCD - protein kinase c, delta, MAPK3 - mitogen-activated protein kinase 3, GSK3B - glycogen synthase kinase 3 beta, CAV1 - caveolin 1, caveolae protein, 22kda, MYC - v-myc avian myelocytomatosis viral oncogene homolog, DVL1 - dishevelled segment po…
GO:0043550	regulation of lipid kinase activity	2.55E-4	4.57E-3	3.40	3324	23	425	10	[RBL1 - retinoblastoma-like 1 (p107), FGF2 - fibroblast growth factor 2 (basic), RBL2 - retinoblastoma-like 2 (p130), PPP2R5A - protein phosphatase 2, regulatory subunit b', alpha, LYN - v-yes-1 yamaguchi sarcoma viral related oncogene homolog, PTK2B - protein tyrosine kinase 2 beta, TGFB1 - transforming growth factor, beta 1, RB1 - retinoblastoma 1, CDC42 - cell division cycle 42, PIK3R1 - phosp…
GO:1901800	positive regulation of proteasomal protein catabolic process	2.55E-4	4.56E-3	3.40	3324	23	425	10	[PIAS1 - protein inhibitor of activated stat, 1, CSNK1D - casein kinase 1, delta, DAB2 - dab, mitogen-responsive phosphoprotein, homolog 2 (drosophila), SUMO1 - small ubiquitin-like modifier 1, AKT1 - v-akt murine thymoma viral oncogene homolog 1, PSEN1 - presenilin 1, STUB1 - stip1 homology and u-box containing protein 1, e3 ubiquitin protein ligase, CLU - clusterin, DVL1 - dishevelled segment p…
GO:0048513	organ development	2.56E-4	4.56E-3	1.50	3324	345	425	66	[CDK1 - cyclin-dependent kinase 1, HSF1 - heat shock transcription factor 1, CDH1 - cadherin 1, type 1, e-cadherin (epithelial), APOA1 - apolipoprotein a-i, PAX3 - paired box 3, ADRBK1 - adrenergic, beta, receptor kinase 1, RELA - v-rel avian reticuloendotheliosis viral oncogene homolog a, CTNNA1 - catenin (cadherin-associated protein), alpha 1, 102kda, CASP8 - caspase 8, apoptosis-related cystei…
GO:0007610	behavior	2.62E-4	4.66E-3	1.78	3324	158	425	36	[ATP2B2 - atpase, ca++ transporting, plasma membrane 2, DLG4 - discs, large homolog 4 (drosophila), SLC6A3 - solute carrier family 6 (neurotransmitter transporter), member 3, JUN - jun proto-oncogene, SNCA - synuclein, alpha (non a4 component of amyloid precursor), APLP2 - amyloid beta (a4) precursor-like protein 2, PRNP - prion protein, CLN3 - ceroid-lipofuscinosis, neuronal 3, MAPT - microtubul…
GO:0031347	regulation of defense response	2.63E-4	4.67E-3	1.67	3324	206	425	44	[A2M - alpha-2-macroglobulin, UBA52 - ubiquitin a-52 residue ribosomal protein fusion product 1, RPS27A - ribosomal protein s27a, CDK1 - cyclin-dependent kinase 1, XIAP - x-linked inhibitor of apoptosis, JUN - jun proto-oncogene, APOA1 - apolipoprotein a-i, IER3 - immediate early response 3, SIN3A - sin3 transcription regulator family member a, UBC - ubiquitin c, UBB - ubiquitin b, RELA - v-rel a…
GO:0001921	positive regulation of receptor recycling	2.64E-4	4.68E-3	7.82	3324	4	425	4	[DAB2 - dab, mitogen-responsive phosphoprotein, homolog 2 (drosophila), NSF - n-ethylmaleimide-sensitive factor, PSEN1 - presenilin 1, SNCA - synuclein, alpha (non a4 component of amyloid precursor)]
GO:0070141	response to UV-A	2.64E-4	4.67E-3	7.82	3324	4	425	4	[PPID - peptidylprolyl isomerase d, EGFR - epidermal growth factor receptor, AKT1 - v-akt murine thymoma viral oncogene homolog 1, CCND1 - cyclin d1]
GO:0032870	cellular response to hormone stimulus	2.7E-4	4.76E-3	1.73	3324	176	425	39	[PRKAA2 - protein kinase, amp-activated, alpha 2 catalytic subunit, PRKAG2 - protein kinase, amp-activated, gamma 2 non-catalytic subunit, PRKAA1 - protein kinase, amp-activated, alpha 1 catalytic subunit, SHC1 - shc (src homology 2 domain containing) transforming protein 1, CDK1 - cyclin-dependent kinase 1, PRKACA - protein kinase, camp-dependent, catalytic, alpha, PIK3R1 - phosphoinositide-3-ki…
GO:0051259	protein oligomerization	2.73E-4	4.8E-3	1.92	3324	118	425	29	[BAX - bcl2-associated x protein, PRKAA1 - protein kinase, amp-activated, alpha 1 catalytic subunit, MAGI2 - membrane associated guanylate kinase, ww and pdz domain containing 2, TAF10 - taf10 rna polymerase ii, tata box binding protein (tbp)-associated factor, 30kda, ATG16L1 - autophagy related 16-like 1 (s. cerevisiae), CDH1 - cadherin 1, type 1, e-cadherin (epithelial), ACTN2 - actinin, alpha …
GO:0031056	regulation of histone modification	2.77E-4	4.87E-3	2.61	3324	45	425	15	[MAPK8 - mitogen-activated protein kinase 8, RPS6KA5 - ribosomal protein s6 kinase, 90kda, polypeptide 5, CDK9 - cyclin-dependent kinase 9, TGFB1 - transforming growth factor, beta 1, MAPK3 - mitogen-activated protein kinase 3, OGT - o-linked n-acetylglucosamine (glcnac) transferase, SNCA - synuclein, alpha (non a4 component of amyloid precursor), SIN3A - sin3 transcription regulator family membe…
GO:0032434	regulation of proteasomal ubiquitin-dependent protein catabolic process	2.89E-4	5.08E-3	2.82	3324	36	425	13	[TAF9 - taf9 rna polymerase ii, tata box binding protein (tbp)-associated factor, 32kda, PIAS1 - protein inhibitor of activated stat, 1, SUMO1 - small ubiquitin-like modifier 1, AKT1 - v-akt murine thymoma viral oncogene homolog 1, DVL1 - dishevelled segment polarity protein 1, MDM2 - mdm2 oncogene, e3 ubiquitin protein ligase, CSNK1D - casein kinase 1, delta, DAB2 - dab, mitogen-responsive phosp…
GO:0009636	response to toxic substance	2.97E-4	5.2E-3	2.50	3324	50	425	16	[BAX - bcl2-associated x protein, MBP - myelin basic protein, CDK1 - cyclin-dependent kinase 1, MAPK1 - mitogen-activated protein kinase 1, CDH1 - cadherin 1, type 1, e-cadherin (epithelial), TH - tyrosine hydroxylase, BLMH - bleomycin hydrolase, MDM2 - mdm2 oncogene, e3 ubiquitin protein ligase, TP53 - tumor protein p53, FOS - fbj murine osteosarcoma viral oncogene homolog, CASP8 - caspase 8, ap…
GO:0043122	regulation of I-kappaB kinase/NF-kappaB cascade	2.99E-4	5.22E-3	2.06	3324	91	425	24	[PARK2 - parkinson protein 2, e3 ubiquitin protein ligase (parkin), S100B - s100 calcium binding protein b, UBA52 - ubiquitin a-52 residue ribosomal protein fusion product 1, RPS27A - ribosomal protein s27a, TRIP6 - thyroid hormone receptor interactor 6, CFLAR - casp8 and fadd-like apoptosis regulator, UBC - ubiquitin c, SQSTM1 - sequestosome 1, TLE1 - transducin-like enhancer of split 1 (e(sp1) …
GO:0071345	cellular response to cytokine stimulus	3.02E-4	5.27E-3	1.75	3324	165	425	37	[UBA52 - ubiquitin a-52 residue ribosomal protein fusion product 1, RPS27A - ribosomal protein s27a, IRF9 - interferon regulatory factor 9, RANBP2 - ran binding protein 2, PIN1 - peptidylprolyl cis/trans isomerase, nima-interacting 1, BAD - bcl2-associated agonist of cell death, UBC - ubiquitin c, UBB - ubiquitin b, CAMK2A - calcium/calmodulin-dependent protein kinase ii alpha, RELA - v-rel avian…
GO:0044092	negative regulation of molecular function	3.06E-4	5.33E-3	1.51	3324	321	425	62	[XIAP - x-linked inhibitor of apoptosis, NCK1 - nck adaptor protein 1, DDIT3 - dna-damage-inducible transcript 3, APOA1 - apolipoprotein a-i, SIN3A - sin3 transcription regulator family member a, ABL1 - c-abl oncogene 1, non-receptor tyrosine kinase, FLNA - filamin a, alpha, PML - promyelocytic leukemia, PSEN1 - presenilin 1, CASP3 - caspase 3, apoptosis-related cysteine peptidase, NOTCH1 - notch…
GO:0048511	rhythmic process	3.1E-4	5.39E-3	2.29	3324	65	425	19	[PRKAA2 - protein kinase, amp-activated, alpha 2 catalytic subunit, DHX9 - deah (asp-glu-ala-his) box helicase 9, BAX - bcl2-associated x protein, PRKAA1 - protein kinase, amp-activated, alpha 1 catalytic subunit, TGFB2 - transforming growth factor, beta 2, TH - tyrosine hydroxylase, JUN - jun proto-oncogene, TAF4 - taf4 rna polymerase ii, tata box binding protein (tbp)-associated factor, 135kda,…
GO:0015850	organic hydroxy compound transport	3.3E-4	5.73E-3	2.93	3324	32	425	12	[PRKAA2 - protein kinase, amp-activated, alpha 2 catalytic subunit, PRKAG2 - protein kinase, amp-activated, gamma 2 non-catalytic subunit, APOE - apolipoprotein e, SCARB1 - scavenger receptor class b, member 1, PSEN1 - presenilin 1, SLC6A3 - solute carrier family 6 (neurotransmitter transporter), member 3, LCAT - lecithin-cholesterol acyltransferase, CLU - clusterin, APOA1 - apolipoprotein a-i, S…
GO:2001235	positive regulation of apoptotic signaling pathway	3.33E-4	5.76E-3	2.67	3324	41	425	14	[BAX - bcl2-associated x protein, MAPK8 - mitogen-activated protein kinase 8, PPP2R1B - protein phosphatase 2, regulatory subunit a, beta, BAD - bcl2-associated agonist of cell death, CAV1 - caveolin 1, caveolae protein, 22kda, TP53 - tumor protein p53, BCL2 - b-cell cll/lymphoma 2, PML - promyelocytic leukemia, SOD1 - superoxide dismutase 1, soluble, BCL2L1 - bcl2-like 1, TRAF2 - tnf receptor-as…
GO:0042058	regulation of epidermal growth factor receptor signaling pathway	3.33E-4	5.75E-3	2.67	3324	41	425	14	[UBA52 - ubiquitin a-52 residue ribosomal protein fusion product 1, SHC1 - shc (src homology 2 domain containing) transforming protein 1, RPS27A - ribosomal protein s27a, CDC42 - cell division cycle 42, APLP2 - amyloid beta (a4) precursor-like protein 2, NCK2 - nck adaptor protein 2, ADAM17 - adam metallopeptidase domain 17, UBC - ubiquitin c, UBB - ubiquitin b, EGFR - epidermal growth factor rec…
GO:0007093	mitotic cell cycle checkpoint	3.33E-4	5.74E-3	2.67	3324	41	425	14	[CDK1 - cyclin-dependent kinase 1, TGFB1 - transforming growth factor, beta 1, RB1 - retinoblastoma 1, CENPF - centromere protein f, 350/400kda, TP63 - tumor protein p63, TP53 - tumor protein p53, GIGYF2 - grb10 interacting gyf protein 2, CCNA2 - cyclin a2, CSNK2A2 - casein kinase 2, alpha prime polypeptide, BCL2L1 - bcl2-like 1, CSNK2A1 - casein kinase 2, alpha 1 polypeptide, CCND1 - cyclin d1, …
GO:0006110	regulation of glycolysis	3.38E-4	5.81E-3	3.91	3324	16	425	8	[NCOR1 - nuclear receptor corepressor 1, PRKAG2 - protein kinase, amp-activated, gamma 2 non-catalytic subunit, PRKAA2 - protein kinase, amp-activated, alpha 2 catalytic subunit, PRKAA1 - protein kinase, amp-activated, alpha 1 catalytic subunit, OGT - o-linked n-acetylglucosamine (glcnac) transferase, INS - insulin, IER3 - immediate early response 3, PRKAG1 - protein kinase, amp-activated, gamma …
GO:0046822	regulation of nucleocytoplasmic transport	3.39E-4	5.83E-3	2.12	3324	81	425	22	[CDK5 - cyclin-dependent kinase 5, MDFI - myod family inhibitor, PRKACA - protein kinase, camp-dependent, catalytic, alpha, CDK1 - cyclin-dependent kinase 1, TRIP6 - thyroid hormone receptor interactor 6, TGFB1 - transforming growth factor, beta 1, CDH1 - cadherin 1, type 1, e-cadherin (epithelial), IER3 - immediate early response 3, IL1B - interleukin 1, beta, JUP - junction plakoglobin, MDM2 - …
GO:0007243	intracellular protein kinase cascade	3.45E-4	5.91E-3	1.73	3324	172	425	38	[PRKAG2 - protein kinase, amp-activated, gamma 2 non-catalytic subunit, UBA52 - ubiquitin a-52 residue ribosomal protein fusion product 1, CRKL - v-crk avian sarcoma virus ct10 oncogene homolog-like, RPS27A - ribosomal protein s27a, SHC1 - shc (src homology 2 domain containing) transforming protein 1, CDK1 - cyclin-dependent kinase 1, PRKACA - protein kinase, camp-dependent, catalytic, alpha, JUN…
GO:0019221	cytokine-mediated signaling pathway	3.48E-4	5.96E-3	1.85	3324	131	425	31	[UBA52 - ubiquitin a-52 residue ribosomal protein fusion product 1, RPS27A - ribosomal protein s27a, RANBP2 - ran binding protein 2, IRF9 - interferon regulatory factor 9, PIN1 - peptidylprolyl cis/trans isomerase, nima-interacting 1, BAD - bcl2-associated agonist of cell death, UBC - ubiquitin c, UBB - ubiquitin b, CAMK2A - calcium/calmodulin-dependent protein kinase ii alpha, RELA - v-rel avian…
GO:1901215	negative regulation of neuron death	3.83E-4	6.54E-3	2.45	3324	51	425	16	[BAX - bcl2-associated x protein, PARK2 - parkinson protein 2, e3 ubiquitin protein ligase (parkin), STXBP1 - syntaxin binding protein 1, BDNF - brain-derived neurotrophic factor, NGF - nerve growth factor (beta polypeptide), JUN - jun proto-oncogene, SNCA - synuclein, alpha (non a4 component of amyloid precursor), SET - set nuclear oncogene, CLN3 - ceroid-lipofuscinosis, neuronal 3, MEF2C - myoc…
GO:0045428	regulation of nitric oxide biosynthetic process	3.84E-4	6.54E-3	3.52	3324	20	425	9	[HSP90AA1 - heat shock protein 90kda alpha (cytosolic), class a member 1, EGFR - epidermal growth factor receptor, IL10 - interleukin 10, ESR1 - estrogen receptor 1, PTK2B - protein tyrosine kinase 2 beta, AKT1 - v-akt murine thymoma viral oncogene homolog 1, INS - insulin, CAV1 - caveolin 1, caveolae protein, 22kda, IL1B - interleukin 1, beta]
GO:0046165	alcohol biosynthetic process	3.84E-4	6.53E-3	3.52	3324	20	425	9	[PRKAG2 - protein kinase, amp-activated, gamma 2 non-catalytic subunit, PRKAA2 - protein kinase, amp-activated, alpha 2 catalytic subunit, FGF2 - fibroblast growth factor 2 (basic), PRKAA1 - protein kinase, amp-activated, alpha 1 catalytic subunit, PLCG2 - phospholipase c, gamma 2 (phosphatidylinositol-specific), LCAT - lecithin-cholesterol acyltransferase, APOA1 - apolipoprotein a-i, LEP - lepti…
GO:0007219	Notch signaling pathway	3.85E-4	6.53E-3	2.25	3324	66	425	19	[UBA52 - ubiquitin a-52 residue ribosomal protein fusion product 1, RPS27A - ribosomal protein s27a, NCSTN - nicastrin, NUMB - numb homolog (drosophila), TP63 - tumor protein p63, ADAM17 - adam metallopeptidase domain 17, UBC - ubiquitin c, TLE1 - transducin-like enhancer of split 1 (e(sp1) homolog, drosophila), FURIN - furin (paired basic amino acid cleaving enzyme), DLL1 - delta-like 1 (drosoph…
GO:0051493	regulation of cytoskeleton organization	3.86E-4	6.54E-3	1.94	3324	109	425	27	[PARK2 - parkinson protein 2, e3 ubiquitin protein ligase (parkin), SPTAN1 - spectrin, alpha, non-erythrocytic 1, NCK1 - nck adaptor protein 1, LRP1 - low density lipoprotein receptor-related protein 1, SNCA - synuclein, alpha (non a4 component of amyloid precursor), CDC42 - cell division cycle 42, PFN2 - profilin 2, NCK2 - nck adaptor protein 2, SPAG5 - sperm associated antigen 5, ABL1 - c-abl o…
GO:0060070	canonical Wnt receptor signaling pathway	3.88E-4	6.56E-3	3.26	3324	24	425	10	[CDC42 - cell division cycle 42, GSK3B - glycogen synthase kinase 3 beta, CCND1 - cyclin d1, STK11 - serine/threonine kinase 11, MYC - v-myc avian myelocytomatosis viral oncogene homolog, DVL1 - dishevelled segment polarity protein 1, APC - adenomatous polyposis coli, JUP - junction plakoglobin, DVL2 - dishevelled segment polarity protein 2, CTNNB1 - catenin (cadherin-associated protein), beta 1,…
GO:0001818	negative regulation of cytokine production	3.92E-4	6.61E-3	2.37	3324	56	425	17	[UBA52 - ubiquitin a-52 residue ribosomal protein fusion product 1, RPS6KA5 - ribosomal protein s6 kinase, 90kda, polypeptide 5, TGFB2 - transforming growth factor, beta 2, RPS27A - ribosomal protein s27a, TGFB1 - transforming growth factor, beta 1, HSF1 - heat shock transcription factor 1, APOA1 - apolipoprotein a-i, ATG5 - autophagy related 5, PIN1 - peptidylprolyl cis/trans isomerase, nima-int…
GO:0051249	regulation of lymphocyte activation	4.02E-4	6.77E-3	1.84	3324	132	425	31	[SYK - spleen tyrosine kinase, NCK1 - nck adaptor protein 1, LGALS8 - lectin, galactoside-binding, soluble, 8, CDC42 - cell division cycle 42, BAD - bcl2-associated agonist of cell death, NCK2 - nck adaptor protein 2, PRNP - prion protein, PIK3R1 - phosphoinositide-3-kinase, regulatory subunit 1 (alpha), GRB2 - growth factor receptor-bound protein 2, MEF2C - myocyte enhancer factor 2c, LYN - v-ye…
GO:0002694	regulation of leukocyte activation	4.24E-4	7.12E-3	1.79	3324	144	425	33	[NCK1 - nck adaptor protein 1, SYK - spleen tyrosine kinase, LGALS8 - lectin, galactoside-binding, soluble, 8, SNCA - synuclein, alpha (non a4 component of amyloid precursor), CDC42 - cell division cycle 42, BAD - bcl2-associated agonist of cell death, NCK2 - nck adaptor protein 2, PRNP - prion protein, PIK3R1 - phosphoinositide-3-kinase, regulatory subunit 1 (alpha), GRB2 - growth factor recepto…
GO:0090287	regulation of cellular response to growth factor stimulus	4.35E-4	7.29E-3	2.13	3324	77	425	21	[UBA52 - ubiquitin a-52 residue ribosomal protein fusion product 1, NGFR - nerve growth factor receptor, RPS27A - ribosomal protein s27a, TGFB1 - transforming growth factor, beta 1, SMAD2 - smad family member 2, NGF - nerve growth factor (beta polypeptide), PIN1 - peptidylprolyl cis/trans isomerase, nima-interacting 1, ADAM17 - adam metallopeptidase domain 17, SMURF1 - smad specific e3 ubiquitin …
GO:1901184	regulation of ERBB signaling pathway	4.42E-4	7.41E-3	2.61	3324	42	425	14	[UBA52 - ubiquitin a-52 residue ribosomal protein fusion product 1, SHC1 - shc (src homology 2 domain containing) transforming protein 1, RPS27A - ribosomal protein s27a, CDC42 - cell division cycle 42, APLP2 - amyloid beta (a4) precursor-like protein 2, NCK2 - nck adaptor protein 2, ADAM17 - adam metallopeptidase domain 17, UBC - ubiquitin c, UBB - ubiquitin b, EGFR - epidermal growth factor rec…
GO:0016925	protein sumoylation	4.57E-4	7.63E-3	4.21	3324	13	425	7	[PIAS1 - protein inhibitor of activated stat, 1, UBE2I - ubiquitin-conjugating enzyme e2i, PIAS4 - protein inhibitor of activated stat, 4, SUMO1 - small ubiquitin-like modifier 1, RANBP2 - ran binding protein 2, PIAS3 - protein inhibitor of activated stat, 3, PIAS2 - protein inhibitor of activated stat, 2]
GO:0032770	positive regulation of monooxygenase activity	4.57E-4	7.62E-3	4.21	3324	13	425	7	[ESR1 - estrogen receptor 1, PTK2B - protein tyrosine kinase 2 beta, AKT1 - v-akt murine thymoma viral oncogene homolog 1, APOE - apolipoprotein e, SCARB1 - scavenger receptor class b, member 1, INS - insulin, IL1B - interleukin 1, beta]
GO:0010769	regulation of cell morphogenesis involved in differentiation	4.59E-4	7.64E-3	2.04	3324	88	425	23	[CDK5 - cyclin-dependent kinase 5, MBP - myelin basic protein, TGFB2 - transforming growth factor, beta 2, NGFR - nerve growth factor receptor, TGFB1 - transforming growth factor, beta 1, RAB11A - rab11a, member ras oncogene family, SMAD2 - smad family member 2, NGF - nerve growth factor (beta polypeptide), CDC42 - cell division cycle 42, CALR - calreticulin, MAPT - microtubule-associated protein…
GO:0030833	regulation of actin filament polymerization	4.6E-4	7.65E-3	2.84	3324	33	425	12	[SPTBN1 - spectrin, beta, non-erythrocytic 1, GRB2 - growth factor receptor-bound protein 2, SPTAN1 - spectrin, alpha, non-erythrocytic 1, PRKCE - protein kinase c, epsilon, ARF6 - adp-ribosylation factor 6, PTK2B - protein tyrosine kinase 2 beta, NCK1 - nck adaptor protein 1, PRKCD - protein kinase c, delta, RASA1 - ras p21 protein activator (gtpase activating protein) 1, PFN2 - profilin 2, NCK2…
GO:0030705	cytoskeleton-dependent intracellular transport	4.6E-4	7.63E-3	2.84	3324	33	425	12	[CLN3 - ceroid-lipofuscinosis, neuronal 3, DCTN1 - dynactin 1, MAPT - microtubule-associated protein tau, SOD1 - superoxide dismutase 1, soluble, MAP1B - microtubule-associated protein 1b, TUBB - tubulin, beta class i, APP - amyloid beta (a4) precursor protein, APBA1 - amyloid beta (a4) precursor protein-binding, family a, member 1, NEFL - neurofilament, light polypeptide, CDC42 - cell division c…
GO:0006979	response to oxidative stress	4.63E-4	7.67E-3	1.98	3324	99	425	25	[PRKAA1 - protein kinase, amp-activated, alpha 1 catalytic subunit, STK24 - serine/threonine kinase 24, CDK1 - cyclin-dependent kinase 1, JUN - jun proto-oncogene, SNCA - synuclein, alpha (non a4 component of amyloid precursor), BAD - bcl2-associated agonist of cell death, SIN3A - sin3 transcription regulator family member a, PRNP - prion protein, MDM2 - mdm2 oncogene, e3 ubiquitin protein ligase…
GO:0010906	regulation of glucose metabolic process	4.73E-4	7.82E-3	2.50	3324	47	425	15	[PRKAG2 - protein kinase, amp-activated, gamma 2 non-catalytic subunit, PRKAA2 - protein kinase, amp-activated, alpha 2 catalytic subunit, PRKAA1 - protein kinase, amp-activated, alpha 1 catalytic subunit, AKT1 - v-akt murine thymoma viral oncogene homolog 1, OGT - o-linked n-acetylglucosamine (glcnac) transferase, INS - insulin, IER3 - immediate early response 3, BAD - bcl2-associated agonist of…
GO:0006898	receptor-mediated endocytosis	4.73E-4	7.8E-3	2.50	3324	47	425	15	[MAPK3 - mitogen-activated protein kinase 3, LRP1 - low density lipoprotein receptor-related protein 1, CLTC - clathrin, heavy chain (hc), LRP1B - low density lipoprotein receptor-related protein 1b, MAPK1 - mitogen-activated protein kinase 1, LRP2 - low density lipoprotein receptor-related protein 2, SNCA - synuclein, alpha (non a4 component of amyloid precursor), CAV1 - caveolin 1, caveolae pro…
GO:1900180	regulation of protein localization to nucleus	4.75E-4	7.82E-3	2.22	3324	67	425	19	[MDFI - myod family inhibitor, CDK1 - cyclin-dependent kinase 1, TRIP6 - thyroid hormone receptor interactor 6, TGFB1 - transforming growth factor, beta 1, CDH1 - cadherin 1, type 1, e-cadherin (epithelial), SIN3A - sin3 transcription regulator family member a, IL1B - interleukin 1, beta, JUP - junction plakoglobin, IL10 - interleukin 10, EGFR - epidermal growth factor receptor, BCL3 - b-cell cll…
GO:0050769	positive regulation of neurogenesis	4.9E-4	8.04E-3	2.41	3324	52	425	16	[GFAP - glial fibrillary acidic protein, NGFR - nerve growth factor receptor, BDNF - brain-derived neurotrophic factor, RAB11A - rab11a, member ras oncogene family, XRCC6 - x-ray repair complementing defective repair in chinese hamster cells 6, NGF - nerve growth factor (beta polypeptide), NUMB - numb homolog (drosophila), RELA - v-rel avian reticuloendotheliosis viral oncogene homolog a, MAPT - …
GO:0050890	cognition	4.93E-4	8.08E-3	2.07	3324	83	425	22	[CDK5 - cyclin-dependent kinase 5, S100B - s100 calcium binding protein b, BDNF - brain-derived neurotrophic factor, DLG4 - discs, large homolog 4 (drosophila), NGF - nerve growth factor (beta polypeptide), TH - tyrosine hydroxylase, JUN - jun proto-oncogene, SHC3 - shc (src homology 2 domain containing) transforming protein 3, PRKCZ - protein kinase c, zeta, PRNP - prion protein, CLN3 - ceroid-l…
GO:0043410	positive regulation of MAPK cascade	4.96E-4	8.12E-3	1.74	3324	157	425	35	[PRKAA1 - protein kinase, amp-activated, alpha 1 catalytic subunit, UBA52 - ubiquitin a-52 residue ribosomal protein fusion product 1, MDFI - myod family inhibitor, SHC1 - shc (src homology 2 domain containing) transforming protein 1, RPS27A - ribosomal protein s27a, CDK1 - cyclin-dependent kinase 1, SYK - spleen tyrosine kinase, CDC42 - cell division cycle 42, UBC - ubiquitin c, UBB - ubiquitin …
GO:0010038	response to metal ion	5.05E-4	8.24E-3	2.00	3324	94	425	24	[MAPK8 - mitogen-activated protein kinase 8, CDK1 - cyclin-dependent kinase 1, SLC6A3 - solute carrier family 6 (neurotransmitter transporter), member 3, TH - tyrosine hydroxylase, CDH1 - cadherin 1, type 1, e-cadherin (epithelial), JUN - jun proto-oncogene, SNCA - synuclein, alpha (non a4 component of amyloid precursor), CAV1 - caveolin 1, caveolae protein, 22kda, BAD - bcl2-associated agonist o…
GO:0007346	regulation of mitotic cell cycle	5.17E-4	8.43E-3	1.83	3324	128	425	30	[CDK1 - cyclin-dependent kinase 1, CENPF - centromere protein f, 350/400kda, CDC42 - cell division cycle 42, PIN1 - peptidylprolyl cis/trans isomerase, nima-interacting 1, ADAM17 - adam metallopeptidase domain 17, SIN3A - sin3 transcription regulator family member a, MDM2 - mdm2 oncogene, e3 ubiquitin protein ligase, TP53 - tumor protein p53, EGFR - epidermal growth factor receptor, PML - promyel…
GO:0008637	apoptotic mitochondrial changes	5.23E-4	8.52E-3	2.97	3324	29	425	11	[TP53 - tumor protein p53, BAX - bcl2-associated x protein, BCL2 - b-cell cll/lymphoma 2, AKT1 - v-akt murine thymoma viral oncogene homolog 1, BCL2L1 - bcl2-like 1, CASP7 - caspase 7, apoptosis-related cysteine peptidase, JUN - jun proto-oncogene, SMAD3 - smad family member 3, CLU - clusterin, CASP3 - caspase 3, apoptosis-related cysteine peptidase, MYC - v-myc avian myelocytomatosis viral oncog…
GO:0042594	response to starvation	5.23E-4	8.5E-3	2.97	3324	29	425	11	[TP53 - tumor protein p53, PRKAA2 - protein kinase, amp-activated, alpha 2 catalytic subunit, CLN3 - ceroid-lipofuscinosis, neuronal 3, PRKAA1 - protein kinase, amp-activated, alpha 1 catalytic subunit, PRKCD - protein kinase c, delta, JUN - jun proto-oncogene, ALB - albumin, HSPA5 - heat shock 70kda protein 5 (glucose-regulated protein, 78kda), CAV1 - caveolin 1, caveolae protein, 22kda, MAX - m…
GO:0010740	positive regulation of intracellular protein kinase cascade	5.3E-4	8.58E-3	1.59	3324	231	425	47	[PARK2 - parkinson protein 2, e3 ubiquitin protein ligase (parkin), PRKAA1 - protein kinase, amp-activated, alpha 1 catalytic subunit, UBA52 - ubiquitin a-52 residue ribosomal protein fusion product 1, SHC1 - shc (src homology 2 domain containing) transforming protein 1, MDFI - myod family inhibitor, RPS27A - ribosomal protein s27a, CDK1 - cyclin-dependent kinase 1, SYK - spleen tyrosine kinase, …
GO:0032507	maintenance of protein location in cell	5.32E-4	8.61E-3	2.68	3324	38	425	13	[MDFI - myod family inhibitor, RB1 - retinoblastoma 1, CAV1 - caveolin 1, caveolae protein, 22kda, JUP - junction plakoglobin, IL10 - interleukin 10, BCL3 - b-cell cll/lymphoma 3, FLNA - filamin a, alpha, FLNB - filamin b, beta, PML - promyelocytic leukemia, CD4 - cd4 molecule, CTNNB1 - catenin (cadherin-associated protein), beta 1, 88kda, PDIA3 - protein disulfide isomerase family a, member 3, Y…
GO:0090068	positive regulation of cell cycle process	5.47E-4	8.84E-3	2.02	3324	89	425	23	[UBA52 - ubiquitin a-52 residue ribosomal protein fusion product 1, RPS27A - ribosomal protein s27a, PRKACA - protein kinase, camp-dependent, catalytic, alpha, AKT1 - v-akt murine thymoma viral oncogene homolog 1, TGFB1 - transforming growth factor, beta 1, USP19 - ubiquitin specific peptidase 19, RB1 - retinoblastoma 1, INS - insulin, CDC42 - cell division cycle 42, SIN3A - sin3 transcription re…
GO:0006807	nitrogen compound metabolic process	5.47E-4	8.82E-3	1.19	3324	1265	425	193	[MED29 - mediator complex subunit 29, HSPA1B - heat shock 70kda protein 1b, EXOSC10 - exosome component 10, HSF1 - heat shock transcription factor 1, TSC22D4 - tsc22 domain family, member 4, NCOR1 - nuclear receptor corepressor 1, ABL1 - c-abl oncogene 1, non-receptor tyrosine kinase, REL - v-rel avian reticuloendotheliosis viral oncogene homolog, PML - promyelocytic leukemia, SAP30 - sin3a-assoc…
GO:0019082	viral protein processing	5.63E-4	9.06E-3	5.59	3324	7	425	5	[UBA52 - ubiquitin a-52 residue ribosomal protein fusion product 1, RPS27A - ribosomal protein s27a, UBC - ubiquitin c, FURIN - furin (paired basic amino acid cleaving enzyme), UBB - ubiquitin b]
GO:0007184	SMAD protein import into nucleus	5.63E-4	9.04E-3	5.59	3324	7	425	5	[SPTBN1 - spectrin, beta, non-erythrocytic 1, TGFB2 - transforming growth factor, beta 2, PML - promyelocytic leukemia, TGFB1 - transforming growth factor, beta 1, JUN - jun proto-oncogene]
GO:0007406	negative regulation of neuroblast proliferation	5.63E-4	9.02E-3	5.59	3324	7	425	5	[TP53 - tumor protein p53, CTNNA1 - catenin (cadherin-associated protein), alpha 1, 102kda, BDNF - brain-derived neurotrophic factor, TGFB1 - transforming growth factor, beta 1, NF1 - neurofibromin 1]
GO:0031293	membrane protein intracellular domain proteolysis	5.63E-4	9.02E-3	4.69	3324	10	425	6	[RELA - v-rel avian reticuloendotheliosis viral oncogene homolog a, TRAF6 - tnf receptor-associated factor 6, e3 ubiquitin protein ligase, NGFR - nerve growth factor receptor, PSEN2 - presenilin 2 (alzheimer disease 4), NCSTN - nicastrin, ADAM17 - adam metallopeptidase domain 17]
GO:0031102	neuron projection regeneration	5.63E-4	0.009	4.69	3324	10	425	6	[GFAP - glial fibrillary acidic protein, CTNNA1 - catenin (cadherin-associated protein), alpha 1, 102kda, BCL2 - b-cell cll/lymphoma 2, APOE - apolipoprotein e, JUN - jun proto-oncogene, APOA1 - apolipoprotein a-i]
GO:0046626	regulation of insulin receptor signaling pathway	5.74E-4	9.16E-3	3.13	3324	25	425	10	[RELA - v-rel avian reticuloendotheliosis viral oncogene homolog a, PRKCB - protein kinase c, beta, PRKCD - protein kinase c, delta, OGT - o-linked n-acetylglucosamine (glcnac) transferase, INS - insulin, GSK3A - glycogen synthase kinase 3 alpha, PRKCZ - protein kinase c, zeta, LEP - leptin, IL1B - interleukin 1, beta, RPS6KB1 - ribosomal protein s6 kinase, 70kda, polypeptide 1]
GO:0009266	response to temperature stimulus	5.81E-4	9.25E-3	2.55	3324	43	425	14	[DHX9 - deah (asp-glu-ala-his) box helicase 9, PRKAA1 - protein kinase, amp-activated, alpha 1 catalytic subunit, NGFR - nerve growth factor receptor, AKT1 - v-akt murine thymoma viral oncogene homolog 1, HSF1 - heat shock transcription factor 1, FOS - fbj murine osteosarcoma viral oncogene homolog, LYN - v-yes-1 yamaguchi sarcoma viral related oncogene homolog, CASP8 - caspase 8, apoptosis-relat…
GO:0033157	regulation of intracellular protein transport	5.9E-4	9.38E-3	2.05	3324	84	425	22	[CDK5 - cyclin-dependent kinase 5, MDFI - myod family inhibitor, PRKACA - protein kinase, camp-dependent, catalytic, alpha, CDK1 - cyclin-dependent kinase 1, TRIP6 - thyroid hormone receptor interactor 6, TGFB1 - transforming growth factor, beta 1, CDH1 - cadherin 1, type 1, e-cadherin (epithelial), CDC42 - cell division cycle 42, IL1B - interleukin 1, beta, JUP - junction plakoglobin, MDM2 - mdm…
GO:0043471	regulation of cellular carbohydrate catabolic process	5.97E-4	9.47E-3	3.35	3324	21	425	9	[NCOR1 - nuclear receptor corepressor 1, PRKAG2 - protein kinase, amp-activated, gamma 2 non-catalytic subunit, PRKAA2 - protein kinase, amp-activated, alpha 2 catalytic subunit, PRKAA1 - protein kinase, amp-activated, alpha 1 catalytic subunit, OGT - o-linked n-acetylglucosamine (glcnac) transferase, INS - insulin, IER3 - immediate early response 3, GSK3A - glycogen synthase kinase 3 alpha, PRKA…
GO:0043470	regulation of carbohydrate catabolic process	5.97E-4	9.45E-3	3.35	3324	21	425	9	[NCOR1 - nuclear receptor corepressor 1, PRKAG2 - protein kinase, amp-activated, gamma 2 non-catalytic subunit, PRKAA2 - protein kinase, amp-activated, alpha 2 catalytic subunit, PRKAA1 - protein kinase, amp-activated, alpha 1 catalytic subunit, OGT - o-linked n-acetylglucosamine (glcnac) transferase, INS - insulin, IER3 - immediate early response 3, GSK3A - glycogen synthase kinase 3 alpha, PRKA…
GO:0002718	regulation of cytokine production involved in immune response	5.97E-4	9.43E-3	3.35	3324	21	425	9	[TRAF6 - tnf receptor-associated factor 6, e3 ubiquitin protein ligase, IL10 - interleukin 10, TGFB2 - transforming growth factor, beta 2, TGFB1 - transforming growth factor, beta 1, TRAF2 - tnf receptor-associated factor 2, APOA1 - apolipoprotein a-i, ATG5 - autophagy related 5, IFNB1 - interferon, beta 1, fibroblast, PRKCZ - protein kinase c, zeta]
GO:0097306	cellular response to alcohol	5.97E-4	9.42E-3	3.35	3324	21	425	9	[PRKAA1 - protein kinase, amp-activated, alpha 1 catalytic subunit, IL10 - interleukin 10, CTNNA1 - catenin (cadherin-associated protein), alpha 1, 102kda, PRKCE - protein kinase c, epsilon, APOE - apolipoprotein e, TGFB1 - transforming growth factor, beta 1, CDH1 - cadherin 1, type 1, e-cadherin (epithelial), JUP - junction plakoglobin, CTNNB1 - catenin (cadherin-associated protein), beta 1, 88k…
GO:0043123	positive regulation of I-kappaB kinase/NF-kappaB cascade	6.05E-4	9.52E-3	2.23	3324	63	425	18	[PARK2 - parkinson protein 2, e3 ubiquitin protein ligase (parkin), S100B - s100 calcium binding protein b, UBA52 - ubiquitin a-52 residue ribosomal protein fusion product 1, RPS27A - ribosomal protein s27a, CFLAR - casp8 and fadd-like apoptosis regulator, IL1B - interleukin 1, beta, UBC - ubiquitin c, UBB - ubiquitin b, TRAF6 - tnf receptor-associated factor 6, e3 ubiquitin protein ligase, RELA …
GO:0042113	B cell activation	6.1E-4	9.58E-3	2.44	3324	48	425	15	[BAX - bcl2-associated x protein, IKZF1 - ikaros family zinc finger 1 (ikaros), LGALS8 - lectin, galactoside-binding, soluble, 8, HSPD1 - heat shock 60kda protein 1 (chaperonin), ADAM17 - adam metallopeptidase domain 17, PIK3R1 - phosphoinositide-3-kinase, regulatory subunit 1 (alpha), IL10 - interleukin 10, BCL3 - b-cell cll/lymphoma 3, MEF2C - myocyte enhancer factor 2c, PLCG2 - phospholipase c…
GO:0040007	growth	6.14E-4	9.64E-3	1.89	3324	112	425	27	[CDC42 - cell division cycle 42, TP53 - tumor protein p53, MAPT - microtubule-associated protein tau, ESR1 - estrogen receptor 1, PSEN1 - presenilin 1, PSEN2 - presenilin 2 (alzheimer disease 4), MAP1B - microtubule-associated protein 1b, APBA1 - amyloid beta (a4) precursor protein-binding, family a, member 1, FOXO3 - forkhead box o3, NOTCH1 - notch 1, NCOA3 - nuclear receptor coactivator 3, NOTC…
GO:0016202	regulation of striated muscle tissue development	6.18E-4	9.68E-3	2.29	3324	58	425	17	[S100B - s100 calcium binding protein b, CDK1 - cyclin-dependent kinase 1, BDNF - brain-derived neurotrophic factor, TGFB1 - transforming growth factor, beta 1, USP19 - ubiquitin specific peptidase 19, CENPF - centromere protein f, 350/400kda, CFLAR - casp8 and fadd-like apoptosis regulator, NACA - nascent polypeptide-associated complex alpha subunit, FGF2 - fibroblast growth factor 2 (basic), ME…
GO:0030832	regulation of actin filament length	6.31E-4	9.86E-3	2.76	3324	34	425	12	[SPTBN1 - spectrin, beta, non-erythrocytic 1, GRB2 - growth factor receptor-bound protein 2, SPTAN1 - spectrin, alpha, non-erythrocytic 1, PRKCE - protein kinase c, epsilon, ARF6 - adp-ribosylation factor 6, PTK2B - protein tyrosine kinase 2 beta, NCK1 - nck adaptor protein 1, PRKCD - protein kinase c, delta, RASA1 - ras p21 protein activator (gtpase activating protein) 1, PFN2 - profilin 2, NCK2…
GO:0008064	regulation of actin polymerization or depolymerization	6.31E-4	9.84E-3	2.76	3324	34	425	12	[SPTBN1 - spectrin, beta, non-erythrocytic 1, GRB2 - growth factor receptor-bound protein 2, SPTAN1 - spectrin, alpha, non-erythrocytic 1, PRKCE - protein kinase c, epsilon, ARF6 - adp-ribosylation factor 6, PTK2B - protein tyrosine kinase 2 beta, NCK1 - nck adaptor protein 1, PRKCD - protein kinase c, delta, RASA1 - ras p21 protein activator (gtpase activating protein) 1, PFN2 - profilin 2, NCK2…
GO:1901615	organic hydroxy compound metabolic process	7.03E-4	1.09E-2	1.96	3324	96	425	24	[PRKAA2 - protein kinase, amp-activated, alpha 2 catalytic subunit, PRKAG2 - protein kinase, amp-activated, gamma 2 non-catalytic subunit, PRKAA1 - protein kinase, amp-activated, alpha 1 catalytic subunit, TGFB2 - transforming growth factor, beta 2, SLC6A3 - solute carrier family 6 (neurotransmitter transporter), member 3, SCARB1 - scavenger receptor class b, member 1, TH - tyrosine hydroxylase, …
GO:0071702	organic substance transport	7.06E-4	1.1E-2	1.38	3324	458	425	81	[PRKAA2 - protein kinase, amp-activated, alpha 2 catalytic subunit, SYK - spleen tyrosine kinase, SLC6A3 - solute carrier family 6 (neurotransmitter transporter), member 3, ATG16L1 - autophagy related 16-like 1 (s. cerevisiae), APOA1 - apolipoprotein a-i, RPL11 - ribosomal protein l11, HOMER3 - homer homolog 3 (drosophila), PSEN1 - presenilin 1, PML - promyelocytic leukemia, PSEN2 - presenilin 2 …
GO:0045185	maintenance of protein location	7.07E-4	1.1E-2	2.61	3324	39	425	13	[MDFI - myod family inhibitor, RB1 - retinoblastoma 1, CAV1 - caveolin 1, caveolae protein, 22kda, JUP - junction plakoglobin, IL10 - interleukin 10, BCL3 - b-cell cll/lymphoma 3, FLNA - filamin a, alpha, FLNB - filamin b, beta, PML - promyelocytic leukemia, CD4 - cd4 molecule, CTNNB1 - catenin (cadherin-associated protein), beta 1, 88kda, YWHAB - tyrosine 3-monooxygenase/tryptophan 5-monooxygena…
GO:0042326	negative regulation of phosphorylation	7.41E-4	1.15E-2	1.84	3324	119	425	28	[PRKAG2 - protein kinase, amp-activated, gamma 2 non-catalytic subunit, BAX - bcl2-associated x protein, PARK2 - parkinson protein 2, e3 ubiquitin protein ligase (parkin), NCK1 - nck adaptor protein 1, JUN - jun proto-oncogene, SNCA - synuclein, alpha (non a4 component of amyloid precursor), PRNP - prion protein, ABL1 - c-abl oncogene 1, non-receptor tyrosine kinase, LYN - v-yes-1 yamaguchi sarco…
GO:0042306	regulation of protein import into nucleus	7.44E-4	1.15E-2	2.20	3324	64	425	18	[MDFI - myod family inhibitor, CDK1 - cyclin-dependent kinase 1, TRIP6 - thyroid hormone receptor interactor 6, TGFB1 - transforming growth factor, beta 1, CDH1 - cadherin 1, type 1, e-cadherin (epithelial), IL1B - interleukin 1, beta, JUP - junction plakoglobin, IL10 - interleukin 10, EGFR - epidermal growth factor receptor, BCL3 - b-cell cll/lymphoma 3, DAB2 - dab, mitogen-responsive phosphopro…
GO:0050708	regulation of protein secretion	7.55E-4	1.17E-2	2.49	3324	44	425	14	[PPID - peptidylprolyl isomerase d, TGFB2 - transforming growth factor, beta 2, SYK - spleen tyrosine kinase, PPIA - peptidylprolyl isomerase a (cyclophilin a), TGFB1 - transforming growth factor, beta 1, INS - insulin, APOA1 - apolipoprotein a-i, ATG5 - autophagy related 5, PRKCZ - protein kinase c, zeta, TRAF6 - tnf receptor-associated factor 6, e3 ubiquitin protein ligase, IL10 - interleukin 1…
GO:0050870	positive regulation of T cell activation	7.59E-4	1.17E-2	2.05	3324	80	425	21	[AKT1 - v-akt murine thymoma viral oncogene homolog 1, NCK1 - nck adaptor protein 1, SYK - spleen tyrosine kinase, IKZF1 - ikaros family zinc finger 1 (ikaros), TNFRSF14 - tumor necrosis factor receptor superfamily, member 14, LGALS8 - lectin, galactoside-binding, soluble, 8, CDC42 - cell division cycle 42, HSPD1 - heat shock 60kda protein 1 (chaperonin), CAV1 - caveolin 1, caveolae protein, 22kd…
GO:0042391	regulation of membrane potential	7.59E-4	1.17E-2	2.05	3324	80	425	21	[BAX - bcl2-associated x protein, CDK5 - cyclin-dependent kinase 5, BDNF - brain-derived neurotrophic factor, DLG4 - discs, large homolog 4 (drosophila), JUN - jun proto-oncogene, SNCA - synuclein, alpha (non a4 component of amyloid precursor), PIAS3 - protein inhibitor of activated stat, 3, CAV1 - caveolin 1, caveolae protein, 22kda, BAD - bcl2-associated agonist of cell death, PRKCZ - protein k…
GO:0048634	regulation of muscle organ development	7.68E-4	1.18E-2	2.25	3324	59	425	17	[S100B - s100 calcium binding protein b, CDK1 - cyclin-dependent kinase 1, BDNF - brain-derived neurotrophic factor, TGFB1 - transforming growth factor, beta 1, USP19 - ubiquitin specific peptidase 19, CENPF - centromere protein f, 350/400kda, CFLAR - casp8 and fadd-like apoptosis regulator, NACA - nascent polypeptide-associated complex alpha subunit, FGF2 - fibroblast growth factor 2 (basic), ME…
GO:1901991	negative regulation of mitotic cell cycle phase transition	7.78E-4	1.19E-2	2.39	3324	49	425	15	[CDK1 - cyclin-dependent kinase 1, TGFB1 - transforming growth factor, beta 1, RB1 - retinoblastoma 1, CENPF - centromere protein f, 350/400kda, TP63 - tumor protein p63, TP53 - tumor protein p53, GIGYF2 - grb10 interacting gyf protein 2, CCNA2 - cyclin a2, CSNK2A2 - casein kinase 2, alpha prime polypeptide, BCL2L1 - bcl2-like 1, CSNK2A1 - casein kinase 2, alpha 1 polypeptide, CCND1 - cyclin d1, …
GO:0048638	regulation of developmental growth	7.78E-4	1.19E-2	2.39	3324	49	425	15	[CDK5 - cyclin-dependent kinase 5, CDK1 - cyclin-dependent kinase 1, RAB11A - rab11a, member ras oncogene family, NGF - nerve growth factor (beta polypeptide), AR - androgen receptor, NACA - nascent polypeptide-associated complex alpha subunit, FGF2 - fibroblast growth factor 2 (basic), MAPT - microtubule-associated protein tau, MEF2C - myocyte enhancer factor 2c, APOE - apolipoprotein e, MAP1B -…
GO:0009743	response to carbohydrate stimulus	7.78E-4	1.19E-2	2.39	3324	49	425	15	[PRKACA - protein kinase, camp-dependent, catalytic, alpha, TGFB1 - transforming growth factor, beta 1, SMAD2 - smad family member 2, TH - tyrosine hydroxylase, BAD - bcl2-associated agonist of cell death, SIN3A - sin3 transcription regulator family member a, MDM2 - mdm2 oncogene, e3 ubiquitin protein ligase, PFKL - phosphofructokinase, liver, MEF2C - myocyte enhancer factor 2c, LYN - v-yes-1 yam…
GO:0009056	catabolic process	8.14E-4	1.24E-2	1.35	3324	515	425	89	[PRKAA2 - protein kinase, amp-activated, alpha 2 catalytic subunit, PRKAA1 - protein kinase, amp-activated, alpha 1 catalytic subunit, PARK2 - parkinson protein 2, e3 ubiquitin protein ligase (parkin), HSPA1B - heat shock 70kda protein 1b, WIPI1 - wd repeat domain, phosphoinositide interacting 1, EXOSC10 - exosome component 10, CDK1 - cyclin-dependent kinase 1, PRKACA - protein kinase, camp-depen…
GO:0030301	cholesterol transport	8.14E-4	1.24E-2	3.91	3324	14	425	7	[APOE - apolipoprotein e, SCARB1 - scavenger receptor class b, member 1, LCAT - lecithin-cholesterol acyltransferase, CLU - clusterin, APOA1 - apolipoprotein a-i, CAV1 - caveolin 1, caveolae protein, 22kda, CFTR - cystic fibrosis transmembrane conductance regulator (atp-binding cassette sub-family c, member 7)]
GO:0015918	sterol transport	8.14E-4	1.24E-2	3.91	3324	14	425	7	[APOE - apolipoprotein e, SCARB1 - scavenger receptor class b, member 1, LCAT - lecithin-cholesterol acyltransferase, CLU - clusterin, APOA1 - apolipoprotein a-i, CAV1 - caveolin 1, caveolae protein, 22kda, CFTR - cystic fibrosis transmembrane conductance regulator (atp-binding cassette sub-family c, member 7)]
GO:0031069	hair follicle morphogenesis	8.14E-4	1.23E-2	3.91	3324	14	425	7	[TGFB2 - transforming growth factor, beta 2, NGFR - nerve growth factor receptor, BCL2 - b-cell cll/lymphoma 2, CDC42 - cell division cycle 42, TP63 - tumor protein p63, NOTCH1 - notch 1, CTNNB1 - catenin (cadherin-associated protein), beta 1, 88kda]
GO:0050772	positive regulation of axonogenesis	8.14E-4	1.23E-2	3.91	3324	14	425	7	[MAPT - microtubule-associated protein tau, NGFR - nerve growth factor receptor, APOE - apolipoprotein e, RAB11A - rab11a, member ras oncogene family, MAP1B - microtubule-associated protein 1b, NGF - nerve growth factor (beta polypeptide), STK11 - serine/threonine kinase 11]
GO:0035051	cardiocyte differentiation	8.14E-4	1.23E-2	3.91	3324	14	425	7	[CALR - calreticulin, MEF2C - myocyte enhancer factor 2c, TGFB2 - transforming growth factor, beta 2, SMAD4 - smad family member 4, REST - re1-silencing transcription factor, RXRA - retinoid x receptor, alpha, NOTCH1 - notch 1]
GO:0000122	negative regulation of transcription from RNA polymerase II promoter	8.14E-4	1.23E-2	1.55	3324	248	425	49	[ZMYND8 - zinc finger, mynd-type containing 8, PAX3 - paired box 3, HMGB1 - high mobility group box 1, SIN3A - sin3 transcription regulator family member a, NCOR1 - nuclear receptor corepressor 1, CTBP1 - c-terminal binding protein 1, PSEN1 - presenilin 1, SPI1 - spleen focus forming virus (sffv) proviral integration oncogene, REST - re1-silencing transcription factor, SAP30 - sin3a-associated pr…
GO:0008285	negative regulation of cell proliferation	8.72E-4	1.31E-2	1.56	3324	236	425	47	[BAX - bcl2-associated x protein, HSPA1B - heat shock 70kda protein 1b, MAGI2 - membrane associated guanylate kinase, ww and pdz domain containing 2, HSF1 - heat shock transcription factor 1, JUN - jun proto-oncogene, NCK2 - nck adaptor protein 2, PRNP - prion protein, TP53 - tumor protein p53, FGF2 - fibroblast growth factor 2 (basic), CTNNA1 - catenin (cadherin-associated protein), alpha 1, 102…
GO:0010522	regulation of calcium ion transport into cytosol	8.98E-4	1.35E-2	3.20	3324	22	425	9	[BAX - bcl2-associated x protein, LYN - v-yes-1 yamaguchi sarcoma viral related oncogene homolog, PTK2B - protein tyrosine kinase 2 beta, BCL2 - b-cell cll/lymphoma 2, PRKACA - protein kinase, camp-dependent, catalytic, alpha, PML - promyelocytic leukemia, TGFB1 - transforming growth factor, beta 1, SNCA - synuclein, alpha (non a4 component of amyloid precursor), CAV1 - caveolin 1, caveolae prote…
GO:0035065	regulation of histone acetylation	8.98E-4	1.35E-2	3.20	3324	22	425	9	[SET - set nuclear oncogene, RPS6KA5 - ribosomal protein s6 kinase, 90kda, polypeptide 5, CTBP1 - c-terminal binding protein 1, TGFB1 - transforming growth factor, beta 1, SPI1 - spleen focus forming virus (sffv) proviral integration oncogene, MAPK3 - mitogen-activated protein kinase 3, SNCA - synuclein, alpha (non a4 component of amyloid precursor), SIN3A - sin3 transcription regulator family me…
GO:0048538	thymus development	9.09E-4	1.36E-2	3.48	3324	18	425	8	[CRKL - v-crk avian sarcoma virus ct10 oncogene homolog-like, BCL2 - b-cell cll/lymphoma 2, PSEN1 - presenilin 1, IKZF1 - ikaros family zinc finger 1 (ikaros), SOD1 - superoxide dismutase 1, soluble, PSEN2 - presenilin 2 (alzheimer disease 4), APC - adenomatous polyposis coli, CTNNB1 - catenin (cadherin-associated protein), beta 1, 88kda]
GO:0002573	myeloid leukocyte differentiation	9.28E-4	1.39E-2	2.54	3324	40	425	13	[CBFA2T3 - core-binding factor, runt domain, alpha subunit 2; translocated to, 3, TGFB1 - transforming growth factor, beta 1, JUN - jun proto-oncogene, CDC42 - cell division cycle 42, MYH9 - myosin, heavy chain 9, non-muscle, TRAF6 - tnf receptor-associated factor 6, e3 ubiquitin protein ligase, CASP8 - caspase 8, apoptosis-related cysteine peptidase, MEF2C - myocyte enhancer factor 2c, PSEN1 - p…
GO:0016125	sterol metabolic process	9.28E-4	1.39E-2	2.54	3324	40	425	13	[PRKAG2 - protein kinase, amp-activated, gamma 2 non-catalytic subunit, PRKAA2 - protein kinase, amp-activated, alpha 2 catalytic subunit, PRKAA1 - protein kinase, amp-activated, alpha 1 catalytic subunit, SCARB1 - scavenger receptor class b, member 1, LRP1 - low density lipoprotein receptor-related protein 1, LCAT - lecithin-cholesterol acyltransferase, APOA1 - apolipoprotein a-i, APLP2 - amyloi…
GO:1901861	regulation of muscle tissue development	9.48E-4	1.41E-2	2.22	3324	60	425	17	[S100B - s100 calcium binding protein b, CDK1 - cyclin-dependent kinase 1, BDNF - brain-derived neurotrophic factor, TGFB1 - transforming growth factor, beta 1, USP19 - ubiquitin specific peptidase 19, CENPF - centromere protein f, 350/400kda, CFLAR - casp8 and fadd-like apoptosis regulator, NACA - nascent polypeptide-associated complex alpha subunit, FGF2 - fibroblast growth factor 2 (basic), ME…
GO:0001819	positive regulation of cytokine production	9.66E-4	1.44E-2	1.92	3324	98	425	24	[DHX9 - deah (asp-glu-ala-his) box helicase 9, UBA52 - ubiquitin a-52 residue ribosomal protein fusion product 1, RPS27A - ribosomal protein s27a, TGFB1 - transforming growth factor, beta 1, XRCC6 - x-ray repair complementing defective repair in chinese hamster cells 6, DDIT3 - dna-damage-inducible transcript 3, HSPD1 - heat shock 60kda protein 1 (chaperonin), PRKCZ - protein kinase c, zeta, ADAM…
GO:0032102	negative regulation of response to external stimulus	9.74E-4	1.45E-2	2.28	3324	55	425	16	[SLC6A3 - solute carrier family 6 (neurotransmitter transporter), member 3, INS - insulin, APOA1 - apolipoprotein a-i, IER3 - immediate early response 3, DVL1 - dishevelled segment polarity protein 1, TP53 - tumor protein p53, FGF2 - fibroblast growth factor 2 (basic), CLN3 - ceroid-lipofuscinosis, neuronal 3, IL10 - interleukin 10, APOE - apolipoprotein e, PRKCD - protein kinase c, delta, SMAD3 …
GO:0071407	cellular response to organic cyclic compound	9.75E-4	1.45E-2	2.06	3324	76	425	20	[PRKACA - protein kinase, camp-dependent, catalytic, alpha, TGFB1 - transforming growth factor, beta 1, TH - tyrosine hydroxylase, CDH1 - cadherin 1, type 1, e-cadherin (epithelial), SNCA - synuclein, alpha (non a4 component of amyloid precursor), BAD - bcl2-associated agonist of cell death, IL1B - interleukin 1, beta, JUP - junction plakoglobin, MDM2 - mdm2 oncogene, e3 ubiquitin protein ligase,…
GO:0006874	cellular calcium ion homeostasis	9.89E-4	1.46E-2	1.98	3324	87	425	22	[BAX - bcl2-associated x protein, BDKRB2 - bradykinin receptor b2, PRKACA - protein kinase, camp-dependent, catalytic, alpha, ATP2B2 - atpase, ca++ transporting, plasma membrane 2, TGFB1 - transforming growth factor, beta 1, CAV1 - caveolin 1, caveolae protein, 22kda, CLN3 - ceroid-lipofuscinosis, neuronal 3, FGF2 - fibroblast growth factor 2 (basic), CALR - calreticulin, PRKCE - protein kinase c…
GO:0072503	cellular divalent inorganic cation homeostasis	9.89E-4	1.46E-2	1.98	3324	87	425	22	[BAX - bcl2-associated x protein, BDKRB2 - bradykinin receptor b2, PRKACA - protein kinase, camp-dependent, catalytic, alpha, ATP2B2 - atpase, ca++ transporting, plasma membrane 2, TGFB1 - transforming growth factor, beta 1, CAV1 - caveolin 1, caveolae protein, 22kda, FGF2 - fibroblast growth factor 2 (basic), CLN3 - ceroid-lipofuscinosis, neuronal 3, CALR - calreticulin, PRKCE - protein kinase c…

## Sheet: GO enrich only tauopathies
Gene ontology of mediators related to tauopathies
GO Term	Description	P-value	FDR q-value	Enrichment	N	B	n	b	Genes
GO:0010941	regulation of cell death	3.9E-19	3.4E-15	2.23	3322	567	287	109	[PARK2 - parkinson protein 2, e3 ubiquitin protein ligase (parkin), XIAP - x-linked inhibitor of apoptosis, CDK1 - cyclin-dependent kinase 1, NCK1 - nck adaptor protein 1, CDH1 - cadherin 1, type 1, e-cadherin (epithelial), CDC42 - cell division cycle 42, RELA - v-rel avian reticuloendotheliosis viral oncogene homolog a, ABL1 - c-abl oncogene 1, non-receptor tyrosine kinase, PML - promyelocytic l…
GO:0043067	regulation of programmed cell death	3.65E-18	1.59E-14	2.20	3322	557	287	106	[PARK2 - parkinson protein 2, e3 ubiquitin protein ligase (parkin), XIAP - x-linked inhibitor of apoptosis, CDK1 - cyclin-dependent kinase 1, CDH1 - cadherin 1, type 1, e-cadherin (epithelial), CDC42 - cell division cycle 42, RELA - v-rel avian reticuloendotheliosis viral oncogene homolog a, ABL1 - c-abl oncogene 1, non-receptor tyrosine kinase, PML - promyelocytic leukemia, PSEN1 - presenilin 1,…
GO:0048518	positive regulation of biological process	3.8E-18	1.1E-14	1.58	3322	1393	287	190	[GFAP - glial fibrillary acidic protein, PARK2 - parkinson protein 2, e3 ubiquitin protein ligase (parkin), XIAP - x-linked inhibitor of apoptosis, CDK1 - cyclin-dependent kinase 1, NCK1 - nck adaptor protein 1, LGALS8 - lectin, galactoside-binding, soluble, 8, HSF1 - heat shock transcription factor 1, CDH1 - cadherin 1, type 1, e-cadherin (epithelial), DDIT3 - dna-damage-inducible transcript 3, …
GO:0048522	positive regulation of cellular process	3.22E-17	7.03E-14	1.61	3322	1269	287	177	[GFAP - glial fibrillary acidic protein, PARK2 - parkinson protein 2, e3 ubiquitin protein ligase (parkin), XIAP - x-linked inhibitor of apoptosis, CDK1 - cyclin-dependent kinase 1, NCK1 - nck adaptor protein 1, LGALS8 - lectin, galactoside-binding, soluble, 8, HSF1 - heat shock transcription factor 1, CDH1 - cadherin 1, type 1, e-cadherin (epithelial), DDIT3 - dna-damage-inducible transcript 3, …
GO:0042981	regulation of apoptotic process	4.32E-17	7.54E-14	2.17	3322	549	287	103	[PARK2 - parkinson protein 2, e3 ubiquitin protein ligase (parkin), XIAP - x-linked inhibitor of apoptosis, CDK1 - cyclin-dependent kinase 1, CDH1 - cadherin 1, type 1, e-cadherin (epithelial), CDC42 - cell division cycle 42, RELA - v-rel avian reticuloendotheliosis viral oncogene homolog a, ABL1 - c-abl oncogene 1, non-receptor tyrosine kinase, PML - promyelocytic leukemia, PSEN1 - presenilin 1,…
GO:0065008	regulation of biological quality	6.77E-16	9.84E-13	1.79	3322	893	287	138	[GFAP - glial fibrillary acidic protein, A2M - alpha-2-macroglobulin, SPTAN1 - spectrin, alpha, non-erythrocytic 1, XIAP - x-linked inhibitor of apoptosis, NCK1 - nck adaptor protein 1, CDH1 - cadherin 1, type 1, e-cadherin (epithelial), DDIT3 - dna-damage-inducible transcript 3, APOA1 - apolipoprotein a-i, CDC42 - cell division cycle 42, APLP2 - amyloid beta (a4) precursor-like protein 2, RELA -…
GO:0071310	cellular response to organic substance	1.77E-14	2.21E-11	1.99	3322	604	287	104	[CDK1 - cyclin-dependent kinase 1, CDH1 - cadherin 1, type 1, e-cadherin (epithelial), DDIT3 - dna-damage-inducible transcript 3, RELA - v-rel avian reticuloendotheliosis viral oncogene homolog a, DCTN1 - dynactin 1, FLNB - filamin b, beta, PML - promyelocytic leukemia, PSEN2 - presenilin 2 (alzheimer disease 4), LEP - leptin, FOXO3 - forkhead box o3, MMP2 - matrix metallopeptidase 2 (gelatinase …
GO:0010033	response to organic substance	2.08E-14	2.26E-11	1.80	3322	809	287	126	[CDK1 - cyclin-dependent kinase 1, HSF1 - heat shock transcription factor 1, CDH1 - cadherin 1, type 1, e-cadherin (epithelial), APOA1 - apolipoprotein a-i, DDIT3 - dna-damage-inducible transcript 3, RELA - v-rel avian reticuloendotheliosis viral oncogene homolog a, DCTN1 - dynactin 1, FLNB - filamin b, beta, PML - promyelocytic leukemia, PSEN2 - presenilin 2 (alzheimer disease 4), LEP - leptin, …
GO:0065009	regulation of molecular function	8.41E-14	8.15E-11	1.78	3322	813	287	125	[XIAP - x-linked inhibitor of apoptosis, CDK1 - cyclin-dependent kinase 1, NCK1 - nck adaptor protein 1, CDH1 - cadherin 1, type 1, e-cadherin (epithelial), APOA1 - apolipoprotein a-i, CDC42 - cell division cycle 42, DDIT3 - dna-damage-inducible transcript 3, APLP2 - amyloid beta (a4) precursor-like protein 2, RELA - v-rel avian reticuloendotheliosis viral oncogene homolog a, ABL1 - c-abl oncogen…
GO:0009719	response to endogenous stimulus	1.3E-13	1.13E-10	2.13	3322	473	287	87	[PRKAA2 - protein kinase, amp-activated, alpha 2 catalytic subunit, PRKAA1 - protein kinase, amp-activated, alpha 1 catalytic subunit, CDK1 - cyclin-dependent kinase 1, PRKACA - protein kinase, camp-dependent, catalytic, alpha, CDH1 - cadherin 1, type 1, e-cadherin (epithelial), APOA1 - apolipoprotein a-i, RELA - v-rel avian reticuloendotheliosis viral oncogene homolog a, CTNNA1 - catenin (cadher…
GO:0070887	cellular response to chemical stimulus	2.04E-13	1.62E-10	1.86	3322	689	287	111	[CDK1 - cyclin-dependent kinase 1, CDH1 - cadherin 1, type 1, e-cadherin (epithelial), DDIT3 - dna-damage-inducible transcript 3, RELA - v-rel avian reticuloendotheliosis viral oncogene homolog a, DCTN1 - dynactin 1, FLNB - filamin b, beta, PML - promyelocytic leukemia, PSEN2 - presenilin 2 (alzheimer disease 4), LEP - leptin, FOXO3 - forkhead box o3, MMP2 - matrix metallopeptidase 2 (gelatinase …
GO:0010942	positive regulation of cell death	2.06E-13	1.49E-10	2.78	3322	229	287	55	[CDC42 - cell division cycle 42, HMGB1 - high mobility group box 1, ABL1 - c-abl oncogene 1, non-receptor tyrosine kinase, PML - promyelocytic leukemia, CASP6 - caspase 6, apoptosis-related cysteine peptidase, PSEN1 - presenilin 1, CASP7 - caspase 7, apoptosis-related cysteine peptidase, PSEN2 - presenilin 2 (alzheimer disease 4), CASP4 - caspase 4, apoptosis-related cysteine peptidase, CASP3 - c…
GO:0032501	multicellular organismal process	2.29E-13	1.53E-10	1.78	3322	794	287	122	[A2M - alpha-2-macroglobulin, PRSS1 - protease, serine, 1 (trypsin 1), HSF1 - heat shock transcription factor 1, CDH1 - cadherin 1, type 1, e-cadherin (epithelial), APOA1 - apolipoprotein a-i, CDC42 - cell division cycle 42, APLP2 - amyloid beta (a4) precursor-like protein 2, RELA - v-rel avian reticuloendotheliosis viral oncogene homolog a, ABL1 - c-abl oncogene 1, non-receptor tyrosine kinase, …
GO:0044707	single-multicellular organism process	2.43E-13	1.51E-10	1.78	3322	785	287	121	[A2M - alpha-2-macroglobulin, PRSS1 - protease, serine, 1 (trypsin 1), CDH1 - cadherin 1, type 1, e-cadherin (epithelial), APOA1 - apolipoprotein a-i, CDC42 - cell division cycle 42, APLP2 - amyloid beta (a4) precursor-like protein 2, RELA - v-rel avian reticuloendotheliosis viral oncogene homolog a, ABL1 - c-abl oncogene 1, non-receptor tyrosine kinase, FLNA - filamin a, alpha, PML - promyelocyt…
GO:0071363	cellular response to growth factor stimulus	2.47E-13	1.44E-10	2.56	3322	280	287	62	[PRKACA - protein kinase, camp-dependent, catalytic, alpha, CDK1 - cyclin-dependent kinase 1, RELA - v-rel avian reticuloendotheliosis viral oncogene homolog a, PML - promyelocytic leukemia, PSEN2 - presenilin 2 (alzheimer disease 4), CASP3 - caspase 3, apoptosis-related cysteine peptidase, FOXO3 - forkhead box o3, NOTCH1 - notch 1, CTNNB1 - catenin (cadherin-associated protein), beta 1, 88kda, M…
GO:0043068	positive regulation of programmed cell death	3.68E-13	2e-10	2.78	3322	225	287	54	[CDC42 - cell division cycle 42, HMGB1 - high mobility group box 1, ABL1 - c-abl oncogene 1, non-receptor tyrosine kinase, PML - promyelocytic leukemia, CASP6 - caspase 6, apoptosis-related cysteine peptidase, PSEN1 - presenilin 1, CASP7 - caspase 7, apoptosis-related cysteine peptidase, PSEN2 - presenilin 2 (alzheimer disease 4), CASP4 - caspase 4, apoptosis-related cysteine peptidase, CASP3 - c…
GO:0070848	response to growth factor stimulus	4.94E-13	2.53E-10	2.53	3322	284	287	62	[PRKACA - protein kinase, camp-dependent, catalytic, alpha, CDK1 - cyclin-dependent kinase 1, RELA - v-rel avian reticuloendotheliosis viral oncogene homolog a, PML - promyelocytic leukemia, PSEN2 - presenilin 2 (alzheimer disease 4), CASP3 - caspase 3, apoptosis-related cysteine peptidase, FOXO3 - forkhead box o3, NOTCH1 - notch 1, CTNNB1 - catenin (cadherin-associated protein), beta 1, 88kda, M…
GO:0042221	response to chemical stimulus	4.97E-13	2.41E-10	1.68	3322	930	287	135	[CDK1 - cyclin-dependent kinase 1, HSF1 - heat shock transcription factor 1, CDH1 - cadherin 1, type 1, e-cadherin (epithelial), APOA1 - apolipoprotein a-i, DDIT3 - dna-damage-inducible transcript 3, RELA - v-rel avian reticuloendotheliosis viral oncogene homolog a, DCTN1 - dynactin 1, FLNB - filamin b, beta, PML - promyelocytic leukemia, PSEN2 - presenilin 2 (alzheimer disease 4), LEP - leptin, …
GO:0043065	positive regulation of apoptotic process	5.38E-13	2.47E-10	2.79	3322	220	287	53	[CDC42 - cell division cycle 42, HMGB1 - high mobility group box 1, ABL1 - c-abl oncogene 1, non-receptor tyrosine kinase, PML - promyelocytic leukemia, CASP6 - caspase 6, apoptosis-related cysteine peptidase, PSEN1 - presenilin 1, CASP7 - caspase 7, apoptosis-related cysteine peptidase, PSEN2 - presenilin 2 (alzheimer disease 4), CASP4 - caspase 4, apoptosis-related cysteine peptidase, CASP3 - c…
GO:0044763	single-organism cellular process	1.02E-12	4.43E-10	1.22	3322	2447	287	258	[GFAP - glial fibrillary acidic protein, A2M - alpha-2-macroglobulin, SPTAN1 - spectrin, alpha, non-erythrocytic 1, EXOSC10 - exosome component 10, NCK1 - nck adaptor protein 1, LGALS8 - lectin, galactoside-binding, soluble, 8, HSF1 - heat shock transcription factor 1, RELA - v-rel avian reticuloendotheliosis viral oncogene homolog a, CP - ceruloplasmin (ferroxidase), ABL1 - c-abl oncogene 1, non…
GO:0023051	regulation of signaling	3.58E-12	1.49E-9	1.70	3322	842	287	124	[GFAP - glial fibrillary acidic protein, A2M - alpha-2-macroglobulin, PARK2 - parkinson protein 2, e3 ubiquitin protein ligase (parkin), XIAP - x-linked inhibitor of apoptosis, CDK1 - cyclin-dependent kinase 1, NCK1 - nck adaptor protein 1, APOA1 - apolipoprotein a-i, CDC42 - cell division cycle 42, DDIT3 - dna-damage-inducible transcript 3, APLP2 - amyloid beta (a4) precursor-like protein 2, REL…
GO:0010646	regulation of cell communication	5.17E-12	2.05E-9	1.70	3322	846	287	124	[GFAP - glial fibrillary acidic protein, A2M - alpha-2-macroglobulin, PARK2 - parkinson protein 2, e3 ubiquitin protein ligase (parkin), XIAP - x-linked inhibitor of apoptosis, CDK1 - cyclin-dependent kinase 1, NCK1 - nck adaptor protein 1, APOA1 - apolipoprotein a-i, CDC42 - cell division cycle 42, DDIT3 - dna-damage-inducible transcript 3, APLP2 - amyloid beta (a4) precursor-like protein 2, REL…
GO:0042325	regulation of phosphorylation	6.01E-12	2.28E-9	2.09	3322	444	287	80	[PARK2 - parkinson protein 2, e3 ubiquitin protein ligase (parkin), PRKAA1 - protein kinase, amp-activated, alpha 1 catalytic subunit, WIPI1 - wd repeat domain, phosphoinositide interacting 1, CDK1 - cyclin-dependent kinase 1, PRKACA - protein kinase, camp-dependent, catalytic, alpha, NCK1 - nck adaptor protein 1, CDC42 - cell division cycle 42, APOA1 - apolipoprotein a-i, DDIT3 - dna-damage-indu…
GO:0031325	positive regulation of cellular metabolic process	7.44E-12	2.7E-9	1.69	3322	850	287	124	[CDK1 - cyclin-dependent kinase 1, NCK1 - nck adaptor protein 1, HSF1 - heat shock transcription factor 1, CDH1 - cadherin 1, type 1, e-cadherin (epithelial), APOA1 - apolipoprotein a-i, CDC42 - cell division cycle 42, DDIT3 - dna-damage-inducible transcript 3, RELA - v-rel avian reticuloendotheliosis viral oncogene homolog a, GTF2F2 - general transcription factor iif, polypeptide 2, 30kda, ABL1 …
GO:0016043	cellular component organization	8.48E-12	2.96E-9	1.52	3322	1204	287	158	[GFAP - glial fibrillary acidic protein, PARK2 - parkinson protein 2, e3 ubiquitin protein ligase (parkin), SPTAN1 - spectrin, alpha, non-erythrocytic 1, CDK1 - cyclin-dependent kinase 1, NCK1 - nck adaptor protein 1, PRSS1 - protease, serine, 1 (trypsin 1), CDH1 - cadherin 1, type 1, e-cadherin (epithelial), APOA1 - apolipoprotein a-i, CDC42 - cell division cycle 42, APLP2 - amyloid beta (a4) pr…
GO:0048583	regulation of response to stimulus	9.74E-12	3.27E-9	1.61	3322	984	287	137	[PARK2 - parkinson protein 2, e3 ubiquitin protein ligase (parkin), A2M - alpha-2-macroglobulin, XIAP - x-linked inhibitor of apoptosis, CDK1 - cyclin-dependent kinase 1, NCK1 - nck adaptor protein 1, CDH1 - cadherin 1, type 1, e-cadherin (epithelial), APOA1 - apolipoprotein a-i, CDC42 - cell division cycle 42, DDIT3 - dna-damage-inducible transcript 3, APLP2 - amyloid beta (a4) precursor-like pr…
GO:0071495	cellular response to endogenous stimulus	1.19E-11	3.83E-9	2.30	3322	327	287	65	[PRKAA2 - protein kinase, amp-activated, alpha 2 catalytic subunit, PRKAA1 - protein kinase, amp-activated, alpha 1 catalytic subunit, PRKACA - protein kinase, camp-dependent, catalytic, alpha, CDK1 - cyclin-dependent kinase 1, CDH1 - cadherin 1, type 1, e-cadherin (epithelial), CTNNA1 - catenin (cadherin-associated protein), alpha 1, 102kda, PML - promyelocytic leukemia, LEP - leptin, FOXO3 - fo…
GO:0071840	cellular component organization or biogenesis	1.36E-11	4.23E-9	1.51	3322	1210	287	158	[GFAP - glial fibrillary acidic protein, PARK2 - parkinson protein 2, e3 ubiquitin protein ligase (parkin), SPTAN1 - spectrin, alpha, non-erythrocytic 1, CDK1 - cyclin-dependent kinase 1, NCK1 - nck adaptor protein 1, PRSS1 - protease, serine, 1 (trypsin 1), CDH1 - cadherin 1, type 1, e-cadherin (epithelial), APOA1 - apolipoprotein a-i, CDC42 - cell division cycle 42, APLP2 - amyloid beta (a4) pr…
GO:0032268	regulation of cellular protein metabolic process	1.41E-11	4.24E-9	1.84	3322	637	287	101	[PARK2 - parkinson protein 2, e3 ubiquitin protein ligase (parkin), CDK1 - cyclin-dependent kinase 1, NCK1 - nck adaptor protein 1, DDIT3 - dna-damage-inducible transcript 3, APOA1 - apolipoprotein a-i, CDC42 - cell division cycle 42, APLP2 - amyloid beta (a4) precursor-like protein 2, ABL1 - c-abl oncogene 1, non-receptor tyrosine kinase, DCTN1 - dynactin 1, PML - promyelocytic leukemia, PSEN1 -…
GO:0009893	positive regulation of metabolic process	1.68E-11	4.89E-9	1.65	3322	889	287	127	[CDK1 - cyclin-dependent kinase 1, NCK1 - nck adaptor protein 1, HSF1 - heat shock transcription factor 1, CDH1 - cadherin 1, type 1, e-cadherin (epithelial), APOA1 - apolipoprotein a-i, CDC42 - cell division cycle 42, DDIT3 - dna-damage-inducible transcript 3, RELA - v-rel avian reticuloendotheliosis viral oncogene homolog a, GTF2F2 - general transcription factor iif, polypeptide 2, 30kda, ABL1 …
GO:0001932	regulation of protein phosphorylation	2.68E-11	7.53E-9	2.10	3322	414	287	75	[PARK2 - parkinson protein 2, e3 ubiquitin protein ligase (parkin), PRKAA1 - protein kinase, amp-activated, alpha 1 catalytic subunit, WIPI1 - wd repeat domain, phosphoinositide interacting 1, CDK1 - cyclin-dependent kinase 1, PRKACA - protein kinase, camp-dependent, catalytic, alpha, NCK1 - nck adaptor protein 1, CDC42 - cell division cycle 42, DDIT3 - dna-damage-inducible transcript 3, APOA1 - …
GO:0031399	regulation of protein modification process	3.03E-11	8.25E-9	1.94	3322	518	287	87	[UBQLN1 - ubiquilin 1, PRKAA1 - protein kinase, amp-activated, alpha 1 catalytic subunit, PARK2 - parkinson protein 2, e3 ubiquitin protein ligase (parkin), WIPI1 - wd repeat domain, phosphoinositide interacting 1, CDK1 - cyclin-dependent kinase 1, PRKACA - protein kinase, camp-dependent, catalytic, alpha, NCK1 - nck adaptor protein 1, CDC42 - cell division cycle 42, DDIT3 - dna-damage-inducible …
GO:0006950	response to stress	3.96E-11	1.05E-8	1.63	3322	909	287	128	[GFAP - glial fibrillary acidic protein, XIAP - x-linked inhibitor of apoptosis, CDK1 - cyclin-dependent kinase 1, NCK1 - nck adaptor protein 1, HSF1 - heat shock transcription factor 1, APOA1 - apolipoprotein a-i, CDC42 - cell division cycle 42, DDIT3 - dna-damage-inducible transcript 3, RELA - v-rel avian reticuloendotheliosis viral oncogene homolog a, ABL1 - c-abl oncogene 1, non-receptor tyro…
GO:0050790	regulation of catalytic activity	4.12E-11	1.06E-8	1.80	3322	657	287	102	[XIAP - x-linked inhibitor of apoptosis, CDK1 - cyclin-dependent kinase 1, NCK1 - nck adaptor protein 1, CDH1 - cadherin 1, type 1, e-cadherin (epithelial), APOA1 - apolipoprotein a-i, DDIT3 - dna-damage-inducible transcript 3, CDC42 - cell division cycle 42, APLP2 - amyloid beta (a4) precursor-like protein 2, ABL1 - c-abl oncogene 1, non-receptor tyrosine kinase, DCTN1 - dynactin 1, PML - promye…
GO:0051246	regulation of protein metabolic process	4.53E-11	1.13E-8	1.76	3322	705	287	107	[PARK2 - parkinson protein 2, e3 ubiquitin protein ligase (parkin), A2M - alpha-2-macroglobulin, CDK1 - cyclin-dependent kinase 1, NCK1 - nck adaptor protein 1, DDIT3 - dna-damage-inducible transcript 3, APOA1 - apolipoprotein a-i, CDC42 - cell division cycle 42, APLP2 - amyloid beta (a4) precursor-like protein 2, RELA - v-rel avian reticuloendotheliosis viral oncogene homolog a, ABL1 - c-abl onc…
GO:0032880	regulation of protein localization	4.98E-11	1.21E-8	2.81	3322	181	287	44	[PPID - peptidylprolyl isomerase d, NMT1 - n-myristoyltransferase 1, CDK1 - cyclin-dependent kinase 1, PRKACA - protein kinase, camp-dependent, catalytic, alpha, PPIA - peptidylprolyl isomerase a (cyclophilin a), CDH1 - cadherin 1, type 1, e-cadherin (epithelial), APOA1 - apolipoprotein a-i, CDC42 - cell division cycle 42, ACTN2 - actinin, alpha 2, JUP - junction plakoglobin, PIK3R1 - phosphoinos…
GO:0010604	positive regulation of macromolecule metabolic process	6.55E-11	1.54E-8	1.66	3322	835	287	120	[CDK1 - cyclin-dependent kinase 1, NCK1 - nck adaptor protein 1, HSF1 - heat shock transcription factor 1, CDH1 - cadherin 1, type 1, e-cadherin (epithelial), CDC42 - cell division cycle 42, DDIT3 - dna-damage-inducible transcript 3, RELA - v-rel avian reticuloendotheliosis viral oncogene homolog a, GTF2F2 - general transcription factor iif, polypeptide 2, 30kda, ABL1 - c-abl oncogene 1, non-rece…
GO:0007166	cell surface receptor signaling pathway	1.09E-10	2.5E-8	1.66	3322	831	287	119	[XIAP - x-linked inhibitor of apoptosis, CDK1 - cyclin-dependent kinase 1, NCK1 - nck adaptor protein 1, APOA1 - apolipoprotein a-i, CDC42 - cell division cycle 42, DDIT3 - dna-damage-inducible transcript 3, APLP2 - amyloid beta (a4) precursor-like protein 2, RELA - v-rel avian reticuloendotheliosis viral oncogene homolog a, ABL1 - c-abl oncogene 1, non-receptor tyrosine kinase, FLNA - filamin a,…
GO:0007167	enzyme linked receptor protein signaling pathway	1.21E-10	2.71E-8	2.14	3322	368	287	68	[PRKAA2 - protein kinase, amp-activated, alpha 2 catalytic subunit, PRKAA1 - protein kinase, amp-activated, alpha 1 catalytic subunit, PRKACA - protein kinase, camp-dependent, catalytic, alpha, CDK1 - cyclin-dependent kinase 1, CDC42 - cell division cycle 42, RELA - v-rel avian reticuloendotheliosis viral oncogene homolog a, ABL1 - c-abl oncogene 1, non-receptor tyrosine kinase, PML - promyelocyt…
GO:0008219	cell death	1.44E-10	3.14E-8	2.16	3322	353	287	66	[NMT1 - n-myristoyltransferase 1, PARK2 - parkinson protein 2, e3 ubiquitin protein ligase (parkin), SPTAN1 - spectrin, alpha, non-erythrocytic 1, XIAP - x-linked inhibitor of apoptosis, CDK1 - cyclin-dependent kinase 1, CDH1 - cadherin 1, type 1, e-cadherin (epithelial), HMGB1 - high mobility group box 1, MAPT - microtubule-associated protein tau, DCTN1 - dynactin 1, CASP8 - caspase 8, apoptosis…
GO:0016265	death	1.44E-10	3.06E-8	2.16	3322	353	287	66	[NMT1 - n-myristoyltransferase 1, PARK2 - parkinson protein 2, e3 ubiquitin protein ligase (parkin), SPTAN1 - spectrin, alpha, non-erythrocytic 1, XIAP - x-linked inhibitor of apoptosis, CDK1 - cyclin-dependent kinase 1, CDH1 - cadherin 1, type 1, e-cadherin (epithelial), HMGB1 - high mobility group box 1, MAPT - microtubule-associated protein tau, DCTN1 - dynactin 1, CASP8 - caspase 8, apoptosis…
GO:0051338	regulation of transferase activity	1.44E-10	2.99E-8	2.16	3322	353	287	66	[PRKAA1 - protein kinase, amp-activated, alpha 1 catalytic subunit, WIPI1 - wd repeat domain, phosphoinositide interacting 1, PRKACA - protein kinase, camp-dependent, catalytic, alpha, CDK1 - cyclin-dependent kinase 1, NCK1 - nck adaptor protein 1, APOA1 - apolipoprotein a-i, CDC42 - cell division cycle 42, DDIT3 - dna-damage-inducible transcript 3, APLP2 - amyloid beta (a4) precursor-like protei…
GO:0009628	response to abiotic stimulus	1.46E-10	2.96E-8	2.18	3322	345	287	65	[UBQLN1 - ubiquilin 1, PRKAA1 - protein kinase, amp-activated, alpha 1 catalytic subunit, NMT1 - n-myristoyltransferase 1, ATP2B2 - atpase, ca++ transporting, plasma membrane 2, HSF1 - heat shock transcription factor 1, APOA1 - apolipoprotein a-i, RELA - v-rel avian reticuloendotheliosis viral oncogene homolog a, CASP8 - caspase 8, apoptosis-related cysteine peptidase, PML - promyelocytic leukemi…
GO:0019538	protein metabolic process	2.38E-10	4.73E-8	1.57	3322	982	287	133	[PARK2 - parkinson protein 2, e3 ubiquitin protein ligase (parkin), A2M - alpha-2-macroglobulin, CDK1 - cyclin-dependent kinase 1, PRSS1 - protease, serine, 1 (trypsin 1), HSF1 - heat shock transcription factor 1, CDH1 - cadherin 1, type 1, e-cadherin (epithelial), DDIT3 - dna-damage-inducible transcript 3, APOA1 - apolipoprotein a-i, RELA - v-rel avian reticuloendotheliosis viral oncogene homolo…
GO:0006915	apoptotic process	2.39E-10	4.64E-8	2.29	3322	293	287	58	[NMT1 - n-myristoyltransferase 1, SPTAN1 - spectrin, alpha, non-erythrocytic 1, XIAP - x-linked inhibitor of apoptosis, CDK1 - cyclin-dependent kinase 1, CDH1 - cadherin 1, type 1, e-cadherin (epithelial), HMGB1 - high mobility group box 1, MAPT - microtubule-associated protein tau, CASP8 - caspase 8, apoptosis-related cysteine peptidase, CASP6 - caspase 6, apoptosis-related cysteine peptidase, P…
GO:0009966	regulation of signal transduction	2.4E-10	4.55E-8	1.69	3322	752	287	110	[PARK2 - parkinson protein 2, e3 ubiquitin protein ligase (parkin), A2M - alpha-2-macroglobulin, XIAP - x-linked inhibitor of apoptosis, CDK1 - cyclin-dependent kinase 1, NCK1 - nck adaptor protein 1, DDIT3 - dna-damage-inducible transcript 3, APOA1 - apolipoprotein a-i, CDC42 - cell division cycle 42, APLP2 - amyloid beta (a4) precursor-like protein 2, RELA - v-rel avian reticuloendotheliosis vi…
GO:0044699	single-organism process	2.64E-10	4.9E-8	1.17	3322	2600	287	263	[GFAP - glial fibrillary acidic protein, A2M - alpha-2-macroglobulin, SPTAN1 - spectrin, alpha, non-erythrocytic 1, EXOSC10 - exosome component 10, NCK1 - nck adaptor protein 1, LGALS8 - lectin, galactoside-binding, soluble, 8, HSF1 - heat shock transcription factor 1, RELA - v-rel avian reticuloendotheliosis viral oncogene homolog a, CP - ceruloplasmin (ferroxidase), ABL1 - c-abl oncogene 1, non…
GO:0010562	positive regulation of phosphorus metabolic process	3.78E-10	6.86E-8	2.23	3322	312	287	60	[PRKAA1 - protein kinase, amp-activated, alpha 1 catalytic subunit, WIPI1 - wd repeat domain, phosphoinositide interacting 1, PRKACA - protein kinase, camp-dependent, catalytic, alpha, CDK1 - cyclin-dependent kinase 1, CDC42 - cell division cycle 42, DDIT3 - dna-damage-inducible transcript 3, ABL1 - c-abl oncogene 1, non-receptor tyrosine kinase, DCTN1 - dynactin 1, PSEN1 - presenilin 1, LEP - le…
GO:0045937	positive regulation of phosphate metabolic process	3.78E-10	6.72E-8	2.23	3322	312	287	60	[PRKAA1 - protein kinase, amp-activated, alpha 1 catalytic subunit, WIPI1 - wd repeat domain, phosphoinositide interacting 1, PRKACA - protein kinase, camp-dependent, catalytic, alpha, CDK1 - cyclin-dependent kinase 1, CDC42 - cell division cycle 42, DDIT3 - dna-damage-inducible transcript 3, ABL1 - c-abl oncogene 1, non-receptor tyrosine kinase, DCTN1 - dynactin 1, PSEN1 - presenilin 1, LEP - le…
GO:0042327	positive regulation of phosphorylation	4.75E-10	8.29E-8	2.28	3322	290	287	57	[PRKAA1 - protein kinase, amp-activated, alpha 1 catalytic subunit, WIPI1 - wd repeat domain, phosphoinositide interacting 1, PRKACA - protein kinase, camp-dependent, catalytic, alpha, CDK1 - cyclin-dependent kinase 1, CDC42 - cell division cycle 42, DDIT3 - dna-damage-inducible transcript 3, ABL1 - c-abl oncogene 1, non-receptor tyrosine kinase, DCTN1 - dynactin 1, PSEN1 - presenilin 1, LEP - le…
GO:0060548	negative regulation of cell death	4.92E-10	8.42E-8	2.23	3322	306	287	59	[PRKAA2 - protein kinase, amp-activated, alpha 2 catalytic subunit, PRKAA1 - protein kinase, amp-activated, alpha 1 catalytic subunit, PARK2 - parkinson protein 2, e3 ubiquitin protein ligase (parkin), XIAP - x-linked inhibitor of apoptosis, CDK1 - cyclin-dependent kinase 1, NCK1 - nck adaptor protein 1, RELA - v-rel avian reticuloendotheliosis viral oncogene homolog a, CTNNA1 - catenin (cadherin…
GO:0002576	platelet degranulation	5.05E-10	8.46E-8	5.34	3322	39	287	18	[A2M - alpha-2-macroglobulin, STXBP1 - syntaxin binding protein 1, TUBA4A - tubulin, alpha 4a, TGFB2 - transforming growth factor, beta 2, PPIA - peptidylprolyl isomerase a (cyclophilin a), TGFB1 - transforming growth factor, beta 1, ACTN4 - actinin, alpha 4, TF - transferrin, APOA1 - apolipoprotein a-i, ACTN2 - actinin, alpha 2, FLNA - filamin a, alpha, KNG1 - kininogen 1, SOD1 - superoxide dism…
GO:0001934	positive regulation of protein phosphorylation	5.33E-10	8.78E-8	2.29	3322	283	287	56	[PRKAA1 - protein kinase, amp-activated, alpha 1 catalytic subunit, WIPI1 - wd repeat domain, phosphoinositide interacting 1, PRKACA - protein kinase, camp-dependent, catalytic, alpha, CDK1 - cyclin-dependent kinase 1, CDC42 - cell division cycle 42, DDIT3 - dna-damage-inducible transcript 3, ABL1 - c-abl oncogene 1, non-receptor tyrosine kinase, DCTN1 - dynactin 1, PSEN1 - presenilin 1, LEP - le…
GO:0044093	positive regulation of molecular function	7.92E-10	1.28E-7	1.86	3322	522	287	84	[PRKAA1 - protein kinase, amp-activated, alpha 1 catalytic subunit, WIPI1 - wd repeat domain, phosphoinositide interacting 1, CDK1 - cyclin-dependent kinase 1, PRKACA - protein kinase, camp-dependent, catalytic, alpha, CDC42 - cell division cycle 42, APOA1 - apolipoprotein a-i, DDIT3 - dna-damage-inducible transcript 3, HMGB1 - high mobility group box 1, CAMK2A - calcium/calmodulin-dependent prot…
GO:0070201	regulation of establishment of protein localization	8.06E-10	1.28E-7	2.80	3322	161	287	39	[PPID - peptidylprolyl isomerase d, NMT1 - n-myristoyltransferase 1, CDK1 - cyclin-dependent kinase 1, PRKACA - protein kinase, camp-dependent, catalytic, alpha, PPIA - peptidylprolyl isomerase a (cyclophilin a), CDH1 - cadherin 1, type 1, e-cadherin (epithelial), APOA1 - apolipoprotein a-i, CDC42 - cell division cycle 42, JUP - junction plakoglobin, PIK3R1 - phosphoinositide-3-kinase, regulatory…
GO:0012501	programmed cell death	8.43E-10	1.31E-7	2.22	3322	302	287	58	[NMT1 - n-myristoyltransferase 1, SPTAN1 - spectrin, alpha, non-erythrocytic 1, XIAP - x-linked inhibitor of apoptosis, CDK1 - cyclin-dependent kinase 1, CDH1 - cadherin 1, type 1, e-cadherin (epithelial), HMGB1 - high mobility group box 1, MAPT - microtubule-associated protein tau, CASP8 - caspase 8, apoptosis-related cysteine peptidase, CASP6 - caspase 6, apoptosis-related cysteine peptidase, P…
GO:0006928	cellular component movement	1.06E-9	1.63E-7	2.03	3322	394	287	69	[SPTAN1 - spectrin, alpha, non-erythrocytic 1, CDK1 - cyclin-dependent kinase 1, NCK1 - nck adaptor protein 1, CDC42 - cell division cycle 42, APOA1 - apolipoprotein a-i, NUMB - numb homolog (drosophila), HMGB1 - high mobility group box 1, ABL1 - c-abl oncogene 1, non-receptor tyrosine kinase, DCTN1 - dynactin 1, MAPT - microtubule-associated protein tau, PSEN1 - presenilin 1, APBA1 - amyloid bet…
GO:0051239	regulation of multicellular organismal process	1.18E-9	1.78E-7	1.68	3322	722	287	105	[GFAP - glial fibrillary acidic protein, CDK1 - cyclin-dependent kinase 1, HSF1 - heat shock transcription factor 1, CDH1 - cadherin 1, type 1, e-cadherin (epithelial), APOA1 - apolipoprotein a-i, DDIT3 - dna-damage-inducible transcript 3, RELA - v-rel avian reticuloendotheliosis viral oncogene homolog a, PML - promyelocytic leukemia, PSEN1 - presenilin 1, PSEN2 - presenilin 2 (alzheimer disease …
GO:0019222	regulation of metabolic process	1.26E-9	1.87E-7	1.34	3322	1639	287	190	[MED29 - mediator complex subunit 29, PARK2 - parkinson protein 2, e3 ubiquitin protein ligase (parkin), A2M - alpha-2-macroglobulin, EXOSC10 - exosome component 10, XIAP - x-linked inhibitor of apoptosis, CDK1 - cyclin-dependent kinase 1, NCK1 - nck adaptor protein 1, HSF1 - heat shock transcription factor 1, CDH1 - cadherin 1, type 1, e-cadherin (epithelial), SETDB1 - set domain, bifurcated 1, …
GO:0043549	regulation of kinase activity	1.95E-9	2.84E-7	2.09	3322	349	287	63	[PRKAA1 - protein kinase, amp-activated, alpha 1 catalytic subunit, WIPI1 - wd repeat domain, phosphoinositide interacting 1, PRKACA - protein kinase, camp-dependent, catalytic, alpha, CDK1 - cyclin-dependent kinase 1, NCK1 - nck adaptor protein 1, DDIT3 - dna-damage-inducible transcript 3, CDC42 - cell division cycle 42, APLP2 - amyloid beta (a4) precursor-like protein 2, ABL1 - c-abl oncogene 1…
GO:0051716	cellular response to stimulus	2.13E-9	3.04E-7	1.35	3322	1576	287	184	[GFAP - glial fibrillary acidic protein, A2M - alpha-2-macroglobulin, XIAP - x-linked inhibitor of apoptosis, CDK1 - cyclin-dependent kinase 1, NCK1 - nck adaptor protein 1, HSF1 - heat shock transcription factor 1, CDH1 - cadherin 1, type 1, e-cadherin (epithelial), APOA1 - apolipoprotein a-i, CDC42 - cell division cycle 42, DDIT3 - dna-damage-inducible transcript 3, APLP2 - amyloid beta (a4) pr…
GO:1901700	response to oxygen-containing compound	2.44E-9	3.44E-7	1.95	3322	427	287	72	[PRKAA2 - protein kinase, amp-activated, alpha 2 catalytic subunit, PRKAA1 - protein kinase, amp-activated, alpha 1 catalytic subunit, CDK1 - cyclin-dependent kinase 1, PRKACA - protein kinase, camp-dependent, catalytic, alpha, HSF1 - heat shock transcription factor 1, CDH1 - cadherin 1, type 1, e-cadherin (epithelial), RELA - v-rel avian reticuloendotheliosis viral oncogene homolog a, CTNNA1 - c…
GO:0043069	negative regulation of programmed cell death	3.19E-9	4.42E-7	2.19	3322	296	287	56	[PRKAA2 - protein kinase, amp-activated, alpha 2 catalytic subunit, PRKAA1 - protein kinase, amp-activated, alpha 1 catalytic subunit, PARK2 - parkinson protein 2, e3 ubiquitin protein ligase (parkin), XIAP - x-linked inhibitor of apoptosis, CDK1 - cyclin-dependent kinase 1, RELA - v-rel avian reticuloendotheliosis viral oncogene homolog a, CTNNA1 - catenin (cadherin-associated protein), alpha 1,…
[truncated: 466 more rows]

## Sheet: GO enrich High ranked protein
Gene ontology of high ranked proteins (Table 2)
GO Term	Description	P-value	FDR q-value	Enrichment	N	B	n	b	Genes
[truncated: 157 more rows]
